# Supplementary material for: Phylogeographic Structure Reveals Hidden Diversity Patterns in Tor tambra (Cyprinidae) Across Thai River Systems
Source: Animals (Basel). 2026 Feb 6;16(3):517. doi: 10.3390/ani16030517 (PMC12897184; doi:10.3390/ani16030517)
Supplement: Supplementary file 1 [file animals-16-00517-s001.zip]

Archive with 2 entries (2 files):
- Figures S1-S2.pdf
- Tables S1-S5.xlsx
