# Supplementary material for: Phylogeographic Structure Reveals Hidden Diversity Patterns in Tor tambra (Cyprinidae) Across Thai River Systems
Source: Animals (Basel). 2026 Feb 6;16(3):517. doi: 10.3390/ani16030517 (PMC12897184; doi:10.3390/ani16030517)
Supplement: Supplementary file 1 [file animals-16-00517-s001.zip › Tables S1-S5.xlsx]

## Sheet: Table S1
Table S1 Detail of specimens for Tor and related genera used in the study
No	Species	Code	Sampling sites	Coordinates	Voucher number	Lineages			GenBank Accesion
						COI	Cytb	COI+Cytb	COI	Cytb
1	Tor tambra	RVF019	Moei River, Tak Province	17°23'27.3"N 98°05'41.9"E		A	A	A	NEW	NEW
2	Tor tambra	RVF020	Moei River, Tak Province	17°23'27.3"N 98°05'41.9"E		A	A	A	NEW	NEW
3	Tor tambra	RVF039	Nan River, Nan Province	18°32'21.4"N 100°45'55.0"E		A	-	A	NEW	-
4	Tor tambra	RVF040	Nan River, Nan Province	18°32'21.4"N 100°45'55.0"E		A	B	A	NEW	NEW
5	Tor tambra	RVF042	Nan River, Nan Province	18°32'21.4"N 100°45'55.0"E		A	B	A	NEW	NEW
6	Tor tambra	RVF044	Nan River, Nan Province	18°32'21.4"N 100°45'55.0"E		A	B	A	NEW	NEW
7	Tor tambra	RVF045	Nan River, Nan Province	18°32'21.4"N 100°45'55.0"E		A	-	A	NEW	-
8	Tor tambra	RVF046	Nan River, Nan Province	18°32'21.4"N 100°45'55.0"E		A	A	A	NEW	NEW
9	Tor tambra	RVF047	Nan River, Nan Province	18°32'21.4"N 100°45'55.0"E		A	A	A	NEW	NEW
10	Tor tambra	RVF051	Moei River, Tak Province	17°23'27.3"N 98°05'41.9"E		A	A	A	NEW	NEW
11	Tor tambra	RVF052	Moei River, Tak Province	17°23'27.3"N 98°05'41.9"E		A	A	A	NEW	NEW
12	Tor tambra	RVF053	Moei River, Tak Province	17°23'27.3"N 98°05'41.9"E		A	A	A	NEW	NEW
13	Tor tambra	RVF054	Moei River, Tak Province	17°23'27.3"N 98°05'41.9"E		A	A	A	NEW	NEW
14	Tor tambra	RVF055	Moei River, Tak Province	17°23'27.3"N 98°05'41.9"E		A	A	A	NEW	NEW
15	Tor tambra	RVF056	Moei River, Tak Province	17°23'27.3"N 98°05'41.9"E		A	A	A	NEW	NEW
16	Tor tambra	RVF057	Moei River, Tak Province	17°23'27.3"N 98°05'41.9"E		A	A	A	NEW	NEW
17	Tor tambra	RVF058	Moei River, Tak Province	17°23'27.3"N 98°05'41.9"E		A	A	A	NEW	NEW
18	Tor tambra	RVF059	Moei River, Tak Province	17°23'27.3"N 98°05'41.9"E		A	A	A	NEW	NEW
19	Tor tambra	RVF060	Tha Song Yang, Tak Province	17°26'30.8"N 98°03'21.8"E		A	A	A	NEW	NEW
20	Tor tambra	RVF061	Tha Song Yang, Tak Province	17°26'30.8"N 98°03'21.8"E		A	A	A	NEW	NEW
21	Tor tambra	RVF062	Tha Song Yang, Tak Province	17°26'30.8"N 98°03'21.8"E		A	A	A	NEW	NEW
22	Tor tambra	RVF063	Tha Song Yang, Tak Province	17°26'30.8"N 98°03'21.8"E		A	A	A	NEW	NEW
23	Tor tambra	RVF069	Moei River, Tak Province	17°23'27.3"N 98°05'41.9"E		A	A	A	NEW	NEW
24	Tor tambra	RVF070	Moei River, Tak Province	17°23'27.3"N 98°05'41.9"E		A	-	A	NEW	-
25	Tor tambra	RVF072	Salaween River, Mae Hong Sone Province	17°59'19.0"N 97°44'10.1"E		A	A	A	NEW	NEW
26	Tor tambra	T1	Salaween River, Mae Hong Sone Province	17°59'19.0"N 97°44'10.1"E		A	A	A	NEW	NEW
27	Tor tambra	T2	Salaween River, Mae Hong Sone Province	17°59'19.0"N 97°44'10.1"E		A	-	A	NEW	-
28	Tor tambra	T3	Moei River, Tak Province	17°23'27.3"N 98°05'41.9"E		A	-	A	NEW	-
29	Tor tambra	T5	Moei River, Tak Province	17°23'27.3"N 98°05'41.9"E		A	-	A	NEW	-
30	Tor tambra	T6	Moei River, Tak Province	17°23'27.3"N 98°05'41.9"E		A	-	A	NEW	-
31	Tor tambra	MM01	Vajiralongkorn Dam, Kanchanaburi Province	14°47'41.5"N 98°36'06.8"E		A	A	A	NEW	NEW
32	Tor tambra	KB01	Vajiralongkorn Dam, Kanchanaburi Province	14°47'41.5"N 98°36'06.8"E		A	A	A	NEW	NEW
33	Tor tambra	KB02	Vajiralongkorn Dam, Kanchanaburi Province	14°47'41.5"N 98°36'06.8"E		A	A	A	NEW	NEW
34	Tor tambra	RVF033	Salaween River, Mae Hong Sone Province	17°59'19.0"N 97°44'10.1"E		B	B	B	NEW	NEW
35	Tor tambra	RVF034	Salaween River, Mae Hong Sone Province	17°59'19.0"N 97°44'10.1"E		B	B	B	NEW	NEW
36	Tor tambra	RVF035	Salaween River, Mae Hong Sone Province	17°59'19.0"N 97°44'10.1"E		B	B	B	NEW	NEW
37	Tor tambra	RVF036	Salaween River, Mae Hong Sone Province	17°59'19.0"N 97°44'10.1"E		B	B	B	NEW	NEW
38	Tor tambra	RVF037	Salaween River, Mae Hong Sone Province	17°59'19.0"N 97°44'10.1"E		B	B	B	NEW	NEW
39	Tor tambra	RVF049	Salaween River, Mae Hong Sone Province	17°59'19.0"N 97°44'10.1"E		B	B	B	NEW	NEW
40	Tor tambra	T4	Salaween River, Mae Hong Sone Province	17°59'19.0"N 97°44'10.1"E		B	B	B	NEW	NEW
41	Tor tambra	T14	Salaween River, Mae Hong Sone Province	17°59'19.0"N 97°44'10.1"E		B	B	B	NEW	NEW
42	Tor tambra	T15	Salaween River, Mae Hong Sone Province	17°59'19.0"N 97°44'10.1"E		B	B	B	NEW	NEW
43	Tor tambra	T19	Salaween River, Mae Hong Sone Province	17°59'19.0"N 97°44'10.1"E		B	B	B	NEW	NEW
44	Tor tambra	RVF012	Bala, Narathiwat Province	5°48'51.9"N 101°51'55.2"E		C	C	C	NEW	NEW
45	Tor tambra	RVF050	Pran Buri River, Prachuao Khiri Khan Province	12°23'22.3"N 99°43'31.4"E		C	C	C	NEW	NEW
46	Tor tambra	RVF067	Banglang, Yala Province	6°08'02.8"N 101°17'57.1"E		C	C	C	NEW	NEW
47	Tor tambra	RVF068	Banglang, Yala Province	6°08'02.8"N 101°17'57.1"E		C	C	C	NEW	NEW
48	Tor tambra	RVF071	Khao Sok, Surat Thani Province	8°55'16.6"N 98°50'20.2"E		C	C	C	NEW	NEW
49	Tor tambra	F2	Banglang, Yala Province	6°08'02.8"N 101°17'57.1"E		C	C	C	NEW	NEW
50	Tor tambra	F7	Banglang, Yala Province	6°08'02.8"N 101°17'57.1"E		C	C	C	NEW	NEW
51	Tor tambra	F8	Banglang, Yala Province	6°08'02.8"N 101°17'57.1"E		C	C	C	NEW	NEW
52	Tor tambra	F9	Banglang, Yala Province	6°08'02.8"N 101°17'57.1"E		C	C	C	NEW	NEW
53	Tor tambra	F10	Banglang, Yala Province	6°08'02.8"N 101°17'57.1"E		C	C	C	NEW	NEW
54	Tor tambra	T11	Bala, Narathiwat Province	5°48'51.9"N 101°51'55.2"E		C	C	C	NEW	NEW
55	Tor tambra	T12	Bala, Narathiwat Province	5°48'51.9"N 101°51'55.2"E		C	C	C	NEW	NEW
56	Tor tambra	RVF015	Moei River, Tak Province	17°23'27.3"N 98°05'41.9"E		D	D	D	NEW	NEW
57	Tor tambra	MM02	Vajiralongkorn Dam, Kanchanaburi Province	14°47'41.5"N 98°36'06.8"E		D	D	D	NEW	NEW
58	Tor siensis	CR8	Thaton, Chiangrai Province	20°03'23.2"N 99°22'42.0"E					NEW	NEW
59	Neolissochilus sp.	T18	Thailand						NEW	NEW

## Sheet: Table S2
Table S2 The best partitioning scheme and models of ML and BI methods for all datasets
Method	Data set	Partition	Best model
Maximum Likelihood (ML) - IQ	COI	Codon position 1	TNe+G4
		Codon position 2	F81+F
		Codon position 3	GTR+F+I+G4
	Cytb	Codon position 1	TIM+F+G4
		Codon position 2	F81+F+I
		Codon position 3	HKY+F+I+G4
	COI + Cytb	P1: (COI position 1)	TNe+G4
		P2: (COI position 2)	F81+F+I
		P3: (COI position 3)	TIM3+F+I+G4
		P4: (Cytb position 1)	TIM+F+I
		P5: (Cytb position 2)	F81+F+I
		P6: (Cytb position 3)	HKY+F+I+G4
Bayesian Inference (BI) - MrBayes	COI	Codon position 1	SYM+G
		Codon position 2	F81
		Codon position 3	GTR+G
	Cytb	Codon position 1	GTR+G
		Codon position 2	JC69+G
		Codon position 3	HKY85+G
	COI + Cytb	P1: (COI position 1)	GTR+G
		P2: (COI position 2)	F81+G
		P3: (COI position 3)	HKY85+G
		P4: (Cytb position 1)	GTR+G
		P5: (Cytb position 2)	GTR+G
		P6: (Cytb position 3)	HKY85+G

## Sheet: Table S3
Table S3. Kimura 2-parameter (K2P) genetic distances for COI sequences. Samples in bold represent sequences newly generated in this study; codes in brackets correspond to locality codes in Table 1. Bold values indicate intraspecific genetic variation within each lineage.
Tor tambra lineage (clade)		Sample	1	2	3	4	5	6	7	8	9	10	11	12	13	14	15	16	17	18	19	20	21	22	23	24	25	26	27	28	29	30	31	32	33	34	35	36	37	38	39	40	41	42	43	44	45	46	47
A	1	RVF063 Tha Song Yang, Tak (W4)
	2	RVF069 Moei River, Tak (W3)	0
	3	RVF052 Moei River, Tak (W3)	0	0
	4	RVF055 Moei River, Tak (W3)	0	0	0
	5	RVF059 Moei River, Tak (W3)	0	0	0	0
	6	RVF060 Tha Song Yang, Tak (W4)	0	0	0	0	0
	7	RVF061 Tha Song Yang, Tak (W4)	0	0	0	0	0	0
	8	RVF058 Moei River, Tak (W3)	0	0	0	0	0	0	0
	9	RVF051 Moei River, Tak (W3)	0	0	0	0	0	0	0	0
	10	RVF053 Moei River, Tak (W3)	0	0	0	0	0	0	0	0	0
	11	RVF070 Moei River, Tak (W3)	0	0	0	0	0	0	0	0	0	0
	12	RVF019 Moei River, Tak (W3)	0	0	0	0	0	0	0	0	0	0	0
	13	RVF057 Moei River, Tak (W3)	0	0	0	0	0	0	0	0	0	0	0	0
	14	RVF054 Moei River, Tak (W3)	0	0	0	0	0	0	0	0	0	0	0	0	0
	15	RVF020 Moei River, Tak (W3)	0	0	0	0	0	0	0	0	0	0	0	0	0	0
	16	RVF042 Nan River, Nan (N2)	0	0	0	0	0	0	0	0	0	0	0	0	0	0	0
	17	RVF045 Nan River, Nan (N2)	0	0	0	0	0	0	0	0	0	0	0	0	0	0	0	0
	18	RVF047 Nan River, Nan (N2)	0	0	0	0	0	0	0	0	0	0	0	0	0	0	0	0	0
	19	RVF044 Nan River, Nan (N2)	0	0	0	0	0	0	0	0	0	0	0	0	0	0	0	0	0	0
	20	T2 Salween River, Maehongson (N1)	0	0	0	0	0	0	0	0	0	0	0	0	0	0	0	0	0	0	0
	21	KB01 Vajiralongkorn Dam, Kanchanaburi (W5)	0	0	0	0	0	0	0	0	0	0	0	0	0	0	0	0	0	0	0	0
	22	KB02 Vajiralongkorn Dam, Kanchanaburi (W5)	0	0	0	0	0	0	0	0	0	0	0	0	0	0	0	0	0	0	0	0	0
	23	Tor 'tambroides' CBMZF11384	0	0	0	0	0	0	0	0	0	0	0	0	0	0	0	0	0	0	0	0	0	0
	24	Tor 'tambroides' AP011372	0	0	0	0	0	0	0	0	0	0	0	0	0	0	0	0	0	0	0	0	0	0	0
	25	RVF040 Nan River, Nan (N2)	0	0	0	0	0	0	0	0	0	0	0	0	0	0	0	0	0	0	0	0	0	0	0	0
	26	RVF039 Nan River, Nan (N2)	0	0	0	0	0	0	0	0	0	0	0	0	0	0	0	0	0	0	0	0	0	0	0	0	0
	27	T1 Salween River, Maehongson (N1)	0.00179533	0.00179533	0.00179533	0.00179533	0.00179533	0.00179533	0.00179533	0.00179533	0.00179533	0.00179533	0.00179533	0.00179533	0.00179533	0.00179533	0.00179533	0.00179533	0.00179533	0.00179533	0.00179533	0.00179533	0.00179533	0.00179533	0.00179533	0.00179533	0.00179533	0.00179533
	28	RVF062 Tha Song Yang, Tak (W4)	0.00179533	0.00179533	0.00179533	0.00179533	0.00179533	0.00179533	0.00179533	0.00179533	0.00179533	0.00179533	0.00179533	0.00179533	0.00179533	0.00179533	0.00179533	0.00179533	0.00179533	0.00179533	0.00179533	0.00179533	0.00179533	0.00179533	0.00179533	0.00179533	0.00179533	0.00179533	0.00359714
	29	RVF072 Salween River, Maehongson (N1)	0.00179533	0.00179533	0.00179533	0.00179533	0.00179533	0.00179533	0.00179533	0.00179533	0.00179533	0.00179533	0.00179533	0.00179533	0.00179533	0.00179533	0.00179533	0.00179533	0.00179533	0.00179533	0.00179533	0.00179533	0.00179533	0.00179533	0.00179533	0.00179533	0.00179533	0.00179533	0.00359714	0
	30	RVF056 Moei River, Tak (W3)	0.00179533	0.00179533	0.00179533	0.00179533	0.00179533	0.00179533	0.00179533	0.00179533	0.00179533	0.00179533	0.00179533	0.00179533	0.00179533	0.00179533	0.00179533	0.00179533	0.00179533	0.00179533	0.00179533	0.00179533	0.00179533	0.00179533	0.00179533	0.00179533	0.00179533	0.00179533	0.00359714	0	0
B	31	RVF034 Salween River, Maehongson (N1)	0.0200781	0.0200781	0.0200781	0.0200781	0.0200781	0.0200781	0.0200781	0.0200781	0.0200781	0.0200781	0.0200781	0.0200781	0.0200781	0.0200781	0.0200781	0.0200781	0.0200781	0.0200781	0.0200781	0.0200781	0.0200781	0.0200781	0.0200781	0.0200781	0.0200781	0.0200781	0.0219438	0.0219438	0.0219438	0.0219438
	32	T15 Salween River, Maehongson (N1)	0.0200781	0.0200781	0.0200781	0.0200781	0.0200781	0.0200781	0.0200781	0.0200781	0.0200781	0.0200781	0.0200781	0.0200781	0.0200781	0.0200781	0.0200781	0.0200781	0.0200781	0.0200781	0.0200781	0.0200781	0.0200781	0.0200781	0.0200781	0.0200781	0.0200781	0.0200781	0.0219438	0.0219438	0.0219438	0.0219438	0
	33	RVF035 Salween River, Maehongson (N1)	0.0219438	0.0219438	0.0219438	0.0219438	0.0219438	0.0219438	0.0219438	0.0219438	0.0219438	0.0219438	0.0219438	0.0219438	0.0219438	0.0219438	0.0219438	0.0219438	0.0219438	0.0219438	0.0219438	0.0219438	0.0219438	0.0219438	0.0219438	0.0219438	0.0219438	0.0219438	0.0238164	0.0238164	0.0238164	0.0238164	0.00179533	0.00179533
	34	RVF049 Salween River, Maehongson (N1)	0.0219438	0.0219438	0.0219438	0.0219438	0.0219438	0.0219438	0.0219438	0.0219438	0.0219438	0.0219438	0.0219438	0.0219438	0.0219438	0.0219438	0.0219438	0.0219438	0.0219438	0.0219438	0.0219438	0.0219438	0.0219438	0.0219438	0.0219438	0.0219438	0.0219438	0.0219438	0.0238164	0.0238164	0.0238164	0.0238164	0.00179533	0.00179533	0
	35	RVF033 Salween River, Maehongson (N1)	0.0219438	0.0219438	0.0219438	0.0219438	0.0219438	0.0219438	0.0219438	0.0219438	0.0219438	0.0219438	0.0219438	0.0219438	0.0219438	0.0219438	0.0219438	0.0219438	0.0219438	0.0219438	0.0219438	0.0219438	0.0219438	0.0219438	0.0219438	0.0219438	0.0219438	0.0219438	0.0238164	0.0238164	0.0238164	0.0238164	0.00179533	0.00179533	0	0
	36	RVF037 Salween River, Maehongson (N1)	0.0219438	0.0219438	0.0219438	0.0219438	0.0219438	0.0219438	0.0219438	0.0219438	0.0219438	0.0219438	0.0219438	0.0219438	0.0219438	0.0219438	0.0219438	0.0219438	0.0219438	0.0219438	0.0219438	0.0219438	0.0219438	0.0219438	0.0219438	0.0219438	0.0219438	0.0219438	0.0238164	0.0238164	0.0238164	0.0238164	0.00179533	0.00179533	0	0	0
	37	T14 Salween River, Maehongson (N1)	0.0219438	0.0219438	0.0219438	0.0219438	0.0219438	0.0219438	0.0219438	0.0219438	0.0219438	0.0219438	0.0219438	0.0219438	0.0219438	0.0219438	0.0219438	0.0219438	0.0219438	0.0219438	0.0219438	0.0219438	0.0219438	0.0219438	0.0219438	0.0219438	0.0219438	0.0219438	0.0238164	0.0238164	0.0238164	0.0238164	0.00179533	0.00179533	0	0	0	0
	38	T19 Salween River, Maehongson (N1)	0.0219438	0.0219438	0.0219438	0.0219438	0.0219438	0.0219438	0.0219438	0.0219438	0.0219438	0.0219438	0.0219438	0.0219438	0.0219438	0.0219438	0.0219438	0.0219438	0.0219438	0.0219438	0.0219438	0.0219438	0.0219438	0.0219438	0.0219438	0.0219438	0.0219438	0.0219438	0.0238164	0.0238164	0.0238164	0.0238164	0.00179533	0.00179533	0	0	0	0	0
	39	RVF036 Salween River, Maehongson (N1)	0.0200781	0.0200781	0.0200781	0.0200781	0.0200781	0.0200781	0.0200781	0.0200781	0.0200781	0.0200781	0.0200781	0.0200781	0.0200781	0.0200781	0.0200781	0.0200781	0.0200781	0.0200781	0.0200781	0.0200781	0.0200781	0.0200781	0.0200781	0.0200781	0.0200781	0.0200781	0.0219438	0.0219438	0.0219438	0.0219438	0	0	0.00179533	0.00179533	0.00179533	0.00179533	0.00179533	0.00179533
C	40	RVF050 Pran Buri River, Prachuao Khiri Khan (S6)	0.0182502	0.0182502	0.0182502	0.0182502	0.0182502	0.0182502	0.0182502	0.0182502	0.0182502	0.0182502	0.0182502	0.0182502	0.0182502	0.0182502	0.0182502	0.0182502	0.0182502	0.0182502	0.0182502	0.0182502	0.0182502	0.0182502	0.0182502	0.0182502	0.0182502	0.0182502	0.0201124	0.0201124	0.0201124	0.0201124	0.0163675	0.0163675	0.0182194	0.0182194	0.0182194	0.0182194	0.0182194	0.0182194	0.0163675
	41	RVF068 Banglang, Yala (S8)	0.0127049	0.0127049	0.0127049	0.0127049	0.0127049	0.0127049	0.0127049	0.0127049	0.0127049	0.0127049	0.0127049	0.0127049	0.0127049	0.0127049	0.0127049	0.0127049	0.0127049	0.0127049	0.0127049	0.0127049	0.0127049	0.0127049	0.0127049	0.0127049	0.0127049	0.0127049	0.0145465	0.0145465	0.0145465	0.0145465	0.0145225	0.0145225	0.0163675	0.0163675	0.0163675	0.0163675	0.0163675	0.0163675	0.0145225	0.00540546
	42	RVF067 Banglang, Yala (S8)	0.0145465	0.0145465	0.0145465	0.0145465	0.0145465	0.0145465	0.0145465	0.0145465	0.0145465	0.0145465	0.0145465	0.0145465	0.0145465	0.0145465	0.0145465	0.0145465	0.0145465	0.0145465	0.0145465	0.0145465	0.0145465	0.0145465	0.0145465	0.0145465	0.0145465	0.0145465	0.0163949	0.0163949	0.0163949	0.0163949	0.0126843	0.0126843	0.0145225	0.0145225	0.0145225	0.0145225	0.0145225	0.0145225	0.0126843	0.00359714	0.00179533
	43	F7 Banglang, Yala (S8)	0.0145465	0.0145465	0.0145465	0.0145465	0.0145465	0.0145465	0.0145465	0.0145465	0.0145465	0.0145465	0.0145465	0.0145465	0.0145465	0.0145465	0.0145465	0.0145465	0.0145465	0.0145465	0.0145465	0.0145465	0.0145465	0.0145465	0.0145465	0.0145465	0.0145465	0.0145465	0.0163949	0.0163949	0.0163949	0.0163949	0.0126843	0.0126843	0.0145225	0.0145225	0.0145225	0.0145225	0.0145225	0.0145225	0.0126843	0.00359714	0.00179533	0
	44	F9 Banglang, Yala (S8)	0.0145465	0.0145465	0.0145465	0.0145465	0.0145465	0.0145465	0.0145465	0.0145465	0.0145465	0.0145465	0.0145465	0.0145465	0.0145465	0.0145465	0.0145465	0.0145465	0.0145465	0.0145465	0.0145465	0.0145465	0.0145465	0.0145465	0.0145465	0.0145465	0.0145465	0.0145465	0.0163949	0.0163949	0.0163949	0.0163949	0.0126843	0.0126843	0.0145225	0.0145225	0.0145225	0.0145225	0.0145225	0.0145225	0.0126843	0.00359714	0.00179533	0	0
	45	F10 Banglang, Yala (S8)	0.0145465	0.0145465	0.0145465	0.0145465	0.0145465	0.0145465	0.0145465	0.0145465	0.0145465	0.0145465	0.0145465	0.0145465	0.0145465	0.0145465	0.0145465	0.0145465	0.0145465	0.0145465	0.0145465	0.0145465	0.0145465	0.0145465	0.0145465	0.0145465	0.0145465	0.0145465	0.0163949	0.0163949	0.0163949	0.0163949	0.0126843	0.0126843	0.0145225	0.0145225	0.0145225	0.0145225	0.0145225	0.0145225	0.0126843	0.00359714	0.00179533	0	0	0
	46	T12 Bala, Narathiwat (S9)	0.0145465	0.0145465	0.0145465	0.0145465	0.0145465	0.0145465	0.0145465	0.0145465	0.0145465	0.0145465	0.0145465	0.0145465	0.0145465	0.0145465	0.0145465	0.0145465	0.0145465	0.0145465	0.0145465	0.0145465	0.0145465	0.0145465	0.0145465	0.0145465	0.0145465	0.0145465	0.0163949	0.0163949	0.0163949	0.0163949	0.0126843	0.0126843	0.0145225	0.0145225	0.0145225	0.0145225	0.0145225	0.0145225	0.0126843	0.00359714	0.00179533	0	0	0	0
	47	T11 Bala, Narathiwat (S9)	0.0145465	0.0145465	0.0145465	0.0145465	0.0145465	0.0145465	0.0145465	0.0145465	0.0145465	0.0145465	0.0145465	0.0145465	0.0145465	0.0145465	0.0145465	0.0145465	0.0145465	0.0145465	0.0145465	0.0145465	0.0145465	0.0145465	0.0145465	0.0145465	0.0145465	0.0145465	0.0163949	0.0163949	0.0163949	0.0163949	0.0126843	0.0126843	0.0145225	0.0145225	0.0145225	0.0145225	0.0145225	0.0145225	0.0126843	0.00359714	0.00179533	0	0	0	0	0
	48	Tor 'tambroides' Sarawak, Malaysia MW471068	0.0145465	0.0145465	0.0145465	0.0145465	0.0145465	0.0145465	0.0145465	0.0145465	0.0145465	0.0145465	0.0145465	0.0145465	0.0145465	0.0145465	0.0145465	0.0145465	0.0145465	0.0145465	0.0145465	0.0145465	0.0145465	0.0145465	0.0145465	0.0145465	0.0145465	0.0145465	0.0163949	0.0163949	0.0163949	0.0163949	0.0126843	0.0126843	0.0145225	0.0145225	0.0145225	0.0145225	0.0145225	0.0145225	0.0126843	0.00359714	0.00179533	0	0	0	0	0	0
	49	Tor 'tambroides' Sarawak, Malaysia MW471069	0.0145465	0.0145465	0.0145465	0.0145465	0.0145465	0.0145465	0.0145465	0.0145465	0.0145465	0.0145465	0.0145465	0.0145465	0.0145465	0.0145465	0.0145465	0.0145465	0.0145465	0.0145465	0.0145465	0.0145465	0.0145465	0.0145465	0.0145465	0.0145465	0.0145465	0.0145465	0.0163949	0.0163949	0.0163949	0.0163949	0.0126843	0.0126843	0.0145225	0.0145225	0.0145225	0.0145225	0.0145225	0.0145225	0.0126843	0.00359714	0.00179533	0	0	0	0	0	0
	50	Tor 'tambroides' Sarawak, Malaysia MW471072	0.0145465	0.0145465	0.0145465	0.0145465	0.0145465	0.0145465	0.0145465	0.0145465	0.0145465	0.0145465	0.0145465	0.0145465	0.0145465	0.0145465	0.0145465	0.0145465	0.0145465	0.0145465	0.0145465	0.0145465	0.0145465	0.0145465	0.0145465	0.0145465	0.0145465	0.0145465	0.0163949	0.0163949	0.0163949	0.0163949	0.0126843	0.0126843	0.0145225	0.0145225	0.0145225	0.0145225	0.0145225	0.0145225	0.0126843	0.00359714	0.00179533	0	0	0	0	0	0
	51	Tor tambra Java, Indonesia MW471076	0.0145465	0.0145465	0.0145465	0.0145465	0.0145465	0.0145465	0.0145465	0.0145465	0.0145465	0.0145465	0.0145465	0.0145465	0.0145465	0.0145465	0.0145465	0.0145465	0.0145465	0.0145465	0.0145465	0.0145465	0.0145465	0.0145465	0.0145465	0.0145465	0.0145465	0.0145465	0.0163949	0.0163949	0.0163949	0.0163949	0.0126843	0.0126843	0.0145225	0.0145225	0.0145225	0.0145225	0.0145225	0.0145225	0.0126843	0.00359714	0.00179533	0	0	0	0	0	0
	52	Tor tambra Java, Indonesia MW471077	0.0145465	0.0145465	0.0145465	0.0145465	0.0145465	0.0145465	0.0145465	0.0145465	0.0145465	0.0145465	0.0145465	0.0145465	0.0145465	0.0145465	0.0145465	0.0145465	0.0145465	0.0145465	0.0145465	0.0145465	0.0145465	0.0145465	0.0145465	0.0145465	0.0145465	0.0145465	0.0163949	0.0163949	0.0163949	0.0163949	0.0126843	0.0126843	0.0145225	0.0145225	0.0145225	0.0145225	0.0145225	0.0145225	0.0126843	0.00359714	0.00179533	0	0	0	0	0	0
	53	Tor tambra Java, Indonesia MW471078	0.0145465	0.0145465	0.0145465	0.0145465	0.0145465	0.0145465	0.0145465	0.0145465	0.0145465	0.0145465	0.0145465	0.0145465	0.0145465	0.0145465	0.0145465	0.0145465	0.0145465	0.0145465	0.0145465	0.0145465	0.0145465	0.0145465	0.0145465	0.0145465	0.0145465	0.0145465	0.0163949	0.0163949	0.0163949	0.0163949	0.0126843	0.0126843	0.0145225	0.0145225	0.0145225	0.0145225	0.0145225	0.0145225	0.0126843	0.00359714	0.00179533	0	0	0	0	0	0
	54	Tor tambra KJ880044	0.0145465	0.0145465	0.0145465	0.0145465	0.0145465	0.0145465	0.0145465	0.0145465	0.0145465	0.0145465	0.0145465	0.0145465	0.0145465	0.0145465	0.0145465	0.0145465	0.0145465	0.0145465	0.0145465	0.0145465	0.0145465	0.0145465	0.0145465	0.0145465	0.0145465	0.0145465	0.0163949	0.0163949	0.0163949	0.0163949	0.0126843	0.0126843	0.0145225	0.0145225	0.0145225	0.0145225	0.0145225	0.0145225	0.0126843	0.00359714	0.00179533	0	0	0	0	0	0
	55	Tor tambra NC 036511	0.0145465	0.0145465	0.0145465	0.0145465	0.0145465	0.0145465	0.0145465	0.0145465	0.0145465	0.0145465	0.0145465	0.0145465	0.0145465	0.0145465	0.0145465	0.0145465	0.0145465	0.0145465	0.0145465	0.0145465	0.0145465	0.0145465	0.0145465	0.0145465	0.0145465	0.0145465	0.0163949	0.0163949	0.0163949	0.0163949	0.0126843	0.0126843	0.0145225	0.0145225	0.0145225	0.0145225	0.0145225	0.0145225	0.0126843	0.00359714	0.00179533	0	0	0	0	0	0
	56	Tor tambra Terrengganu, Malaysia MW471073	0.0145465	0.0145465	0.0145465	0.0145465	0.0145465	0.0145465	0.0145465	0.0145465	0.0145465	0.0145465	0.0145465	0.0145465	0.0145465	0.0145465	0.0145465	0.0145465	0.0145465	0.0145465	0.0145465	0.0145465	0.0145465	0.0145465	0.0145465	0.0145465	0.0145465	0.0145465	0.0163949	0.0163949	0.0163949	0.0163949	0.0126843	0.0126843	0.0145225	0.0145225	0.0145225	0.0145225	0.0145225	0.0145225	0.0126843	0.00359714	0.00179533	0	0	0	0	0	0
	57	Tor tambra Terrengganu, Malaysia MW471074	0.0145465	0.0145465	0.0145465	0.0145465	0.0145465	0.0145465	0.0145465	0.0145465	0.0145465	0.0145465	0.0145465	0.0145465	0.0145465	0.0145465	0.0145465	0.0145465	0.0145465	0.0145465	0.0145465	0.0145465	0.0145465	0.0145465	0.0145465	0.0145465	0.0145465	0.0145465	0.0163949	0.0163949	0.0163949	0.0163949	0.0126843	0.0126843	0.0145225	0.0145225	0.0145225	0.0145225	0.0145225	0.0145225	0.0126843	0.00359714	0.00179533	0	0	0	0	0	0
	58	Tor 'tambroides' Pahang, Malaysia JX444718	0.0145465	0.0145465	0.0145465	0.0145465	0.0145465	0.0145465	0.0145465	0.0145465	0.0145465	0.0145465	0.0145465	0.0145465	0.0145465	0.0145465	0.0145465	0.0145465	0.0145465	0.0145465	0.0145465	0.0145465	0.0145465	0.0145465	0.0145465	0.0145465	0.0145465	0.0145465	0.0163949	0.0163949	0.0163949	0.0163949	0.0126843	0.0126843	0.0145225	0.0145225	0.0145225	0.0145225	0.0145225	0.0145225	0.0126843	0.00359714	0.00179533	0	0	0	0	0	0
	59	Tor tambra Pahang, Malaysia MW471075	0.0163949	0.0163949	0.0163949	0.0163949	0.0163949	0.0163949	0.0163949	0.0163949	0.0163949	0.0163949	0.0163949	0.0163949	0.0163949	0.0163949	0.0163949	0.0163949	0.0163949	0.0163949	0.0163949	0.0163949	0.0163949	0.0163949	0.0163949	0.0163949	0.0163949	0.0163949	0.0182502	0.0182502	0.0182502	0.0182502	0.0145225	0.0145225	0.0163675	0.0163675	0.0163675	0.0163675	0.0163675	0.0163675	0.0145225	0.00540546	0.00359714	0.00179533	0.00179533	0.00179533	0.00179533	0.00179533	0.00179533
	60	Tor 'tambroides' Sarawak, Malaysia MW471070	0.0163949	0.0163949	0.0163949	0.0163949	0.0163949	0.0163949	0.0163949	0.0163949	0.0163949	0.0163949	0.0163949	0.0163949	0.0163949	0.0163949	0.0163949	0.0163949	0.0163949	0.0163949	0.0163949	0.0163949	0.0163949	0.0163949	0.0163949	0.0163949	0.0163949	0.0163949	0.0182502	0.0182502	0.0182502	0.0182502	0.0145225	0.0145225	0.0163675	0.0163675	0.0163675	0.0163675	0.0163675	0.0163675	0.0145225	0.00540546	0.00359714	0.00179533	0.00179533	0.00179533	0.00179533	0.00179533	0.00179533
	61	Tor 'tambroides' Sarawak, Malaysia MW471071	0.0163949	0.0163949	0.0163949	0.0163949	0.0163949	0.0163949	0.0163949	0.0163949	0.0163949	0.0163949	0.0163949	0.0163949	0.0163949	0.0163949	0.0163949	0.0163949	0.0163949	0.0163949	0.0163949	0.0163949	0.0163949	0.0163949	0.0163949	0.0163949	0.0163949	0.0163949	0.0182502	0.0182502	0.0182502	0.0182502	0.0145225	0.0145225	0.0163675	0.0163675	0.0163675	0.0163675	0.0163675	0.0163675	0.0145225	0.00540546	0.00359714	0.00179533	0.00179533	0.00179533	0.00179533	0.00179533	0.00179533
	62	Tor tambra KIZFGQ20200163 Yunnan, China	0.0145465	0.0145465	0.0145465	0.0145465	0.0145465	0.0145465	0.0145465	0.0145465	0.0145465	0.0145465	0.0145465	0.0145465	0.0145465	0.0145465	0.0145465	0.0145465	0.0145465	0.0145465	0.0145465	0.0145465	0.0145465	0.0145465	0.0145465	0.0145465	0.0145465	0.0145465	0.0163949	0.0163949	0.0163949	0.0163949	0.0163675	0.0163675	0.0182194	0.0182194	0.0182194	0.0182194	0.0182194	0.0182194	0.0163675	0.00722034	0.00540546	0.00359714	0.00359714	0.00359714	0.00359714	0.00359714	0.00359714
	63	Tor tambra KIZQT20210258 Yunnan, China	0.0145465	0.0145465	0.0145465	0.0145465	0.0145465	0.0145465	0.0145465	0.0145465	0.0145465	0.0145465	0.0145465	0.0145465	0.0145465	0.0145465	0.0145465	0.0145465	0.0145465	0.0145465	0.0145465	0.0145465	0.0145465	0.0145465	0.0145465	0.0145465	0.0145465	0.0145465	0.0163949	0.0163949	0.0163949	0.0163949	0.0163675	0.0163675	0.0182194	0.0182194	0.0182194	0.0182194	0.0182194	0.0182194	0.0163675	0.00722034	0.00540546	0.00359714	0.00359714	0.00359714	0.00359714	0.00359714	0.00359714
	64	Tor 'dongnaiensis' Vietnam KT261301	0.0145465	0.0145465	0.0145465	0.0145465	0.0145465	0.0145465	0.0145465	0.0145465	0.0145465	0.0145465	0.0145465	0.0145465	0.0145465	0.0145465	0.0145465	0.0145465	0.0145465	0.0145465	0.0145465	0.0145465	0.0145465	0.0145465	0.0145465	0.0145465	0.0145465	0.0145465	0.0163949	0.0163949	0.0163949	0.0163949	0.0163675	0.0163675	0.0182194	0.0182194	0.0182194	0.0182194	0.0182194	0.0182194	0.0163675	0.00722034	0.00540546	0.00359714	0.00359714	0.00359714	0.00359714	0.00359714	0.00359714
	65	Tor tambra KIZQT20210253 Yunnan, China	0.0145465	0.0145465	0.0145465	0.0145465	0.0145465	0.0145465	0.0145465	0.0145465	0.0145465	0.0145465	0.0145465	0.0145465	0.0145465	0.0145465	0.0145465	0.0145465	0.0145465	0.0145465	0.0145465	0.0145465	0.0145465	0.0145465	0.0145465	0.0145465	0.0145465	0.0145465	0.0163949	0.0163949	0.0163949	0.0163949	0.0163675	0.0163675	0.0182194	0.0182194	0.0182194	0.0182194	0.0182194	0.0182194	0.0163675	0.00722034	0.00540546	0.00359714	0.00359714	0.00359714	0.00359714	0.00359714	0.00359714
	66	Tor tambra KIZFGQ20200158 Yunnan, China	0.0145465	0.0145465	0.0145465	0.0145465	0.0145465	0.0145465	0.0145465	0.0145465	0.0145465	0.0145465	0.0145465	0.0145465	0.0145465	0.0145465	0.0145465	0.0145465	0.0145465	0.0145465	0.0145465	0.0145465	0.0145465	0.0145465	0.0145465	0.0145465	0.0145465	0.0145465	0.0163949	0.0163949	0.0163949	0.0163949	0.0163675	0.0163675	0.0182194	0.0182194	0.0182194	0.0182194	0.0182194	0.0182194	0.0163675	0.00722034	0.00540546	0.00359714	0.00359714	0.00359714	0.00359714	0.00359714	0.00359714
	67	Tor 'mekongensis' Vietnam KT261292	0.0145465	0.0145465	0.0145465	0.0145465	0.0145465	0.0145465	0.0145465	0.0145465	0.0145465	0.0145465	0.0145465	0.0145465	0.0145465	0.0145465	0.0145465	0.0145465	0.0145465	0.0145465	0.0145465	0.0145465	0.0145465	0.0145465	0.0145465	0.0145465	0.0145465	0.0145465	0.0163949	0.0163949	0.0163949	0.0163949	0.0126843	0.0126843	0.0145225	0.0145225	0.0145225	0.0145225	0.0145225	0.0145225	0.0126843	0.00722034	0.00540546	0.00359714	0.00359714	0.00359714	0.00359714	0.00359714	0.00359714
	68	F8 Banglang, Yala (S8)	0.0145465	0.0145465	0.0145465	0.0145465	0.0145465	0.0145465	0.0145465	0.0145465	0.0145465	0.0145465	0.0145465	0.0145465	0.0145465	0.0145465	0.0145465	0.0145465	0.0145465	0.0145465	0.0145465	0.0145465	0.0145465	0.0145465	0.0145465	0.0145465	0.0145465	0.0145465	0.0163949	0.0163949	0.0163949	0.0163949	0.0126843	0.0126843	0.0145225	0.0145225	0.0145225	0.0145225	0.0145225	0.0145225	0.0126843	0.00359714	0.00179533	0	0	0	0	0	0
	69	RVF071 Khao Sok, Surathani (W7)	0.0182502	0.0182502	0.0182502	0.0182502	0.0182502	0.0182502	0.0182502	0.0182502	0.0182502	0.0182502	0.0182502	0.0182502	0.0182502	0.0182502	0.0182502	0.0182502	0.0182502	0.0182502	0.0182502	0.0182502	0.0182502	0.0182502	0.0182502	0.0182502	0.0182502	0.0182502	0.0201124	0.0201124	0.0201124	0.0201124	0.0163675	0.0163675	0.0182194	0.0182194	0.0182194	0.0182194	0.0182194	0.0182194	0.0163675	0.00722034	0.00540546	0.00359714	0.00359714	0.00359714	0.00359714	0.00359714	0.00359714
D	70	MM02 Vajiralongkorn Dam, Kanchanaburi (W5)	0.0219438	0.0219438	0.0219438	0.0219438	0.0219438	0.0219438	0.0219438	0.0219438	0.0219438	0.0219438	0.0219438	0.0219438	0.0219438	0.0219438	0.0219438	0.0219438	0.0219438	0.0219438	0.0219438	0.0219438	0.0219438	0.0219438	0.0219438	0.0219438	0.0219438	0.0219438	0.0238164	0.0238164	0.0238164	0.0238164	0.0237801	0.0237801	0.0256563	0.0256563	0.0256563	0.0256563	0.0256563	0.0256563	0.0237801	0.0219438	0.0163675	0.0182194	0.0182194	0.0182194	0.0182194	0.0182194	0.0182194
	71	RVF015 Moei River, Tak (W3)	0.0219438	0.0219438	0.0219438	0.0219438	0.0219438	0.0219438	0.0219438	0.0219438	0.0219438	0.0219438	0.0219438	0.0219438	0.0219438	0.0219438	0.0219438	0.0219438	0.0219438	0.0219438	0.0219438	0.0219438	0.0219438	0.0219438	0.0219438	0.0219438	0.0219438	0.0219438	0.0238164	0.0238164	0.0238164	0.0238164	0.0237801	0.0237801	0.0256563	0.0256563	0.0256563	0.0256563	0.0256563	0.0256563	0.0237801	0.0219438	0.0163675	0.0182194	0.0182194	0.0182194	0.0182194	0.0182194	0.0182194
	72	Tor yingjiangensis KIZCXY2006057 China	0.0275829	0.0275829	0.0275829	0.0275829	0.0275829	0.0275829	0.0275829	0.0275829	0.0275829	0.0275829	0.0275829	0.0275829	0.0275829	0.0275829	0.0275829	0.0275829	0.0275829	0.0275829	0.0275829	0.0275829	0.0275829	0.0275829	0.0275829	0.0275829	0.0275829	0.0275829	0.0294769	0.0294769	0.0294769	0.0294769	0.0294299	0.0294299	0.0313274	0.0313274	0.0313274	0.0313274	0.0313274	0.0313274	0.0294299	0.0275829	0.0219438	0.0238164	0.0238164	0.0238164	0.0238164	0.0238164	0.0238164
	73	Tor putitora CTOL3933 Nepal	0.0219438	0.0219438	0.0219438	0.0219438	0.0219438	0.0219438	0.0219438	0.0219438	0.0219438	0.0219438	0.0219438	0.0219438	0.0219438	0.0219438	0.0219438	0.0219438	0.0219438	0.0219438	0.0219438	0.0219438	0.0219438	0.0219438	0.0219438	0.0219438	0.0219438	0.0219438	0.0238164	0.0238164	0.0238164	0.0238164	0.0237801	0.0237801	0.0256563	0.0256563	0.0256563	0.0256563	0.0256563	0.0256563	0.0237801	0.0219438	0.0163675	0.0182194	0.0182194	0.0182194	0.0182194	0.0182194	0.0182194
	74	Tor khudree KR868706	0.0276313	0.0276313	0.0276313	0.0276313	0.0276313	0.0276313	0.0276313	0.0276313	0.0276313	0.0276313	0.0276313	0.0276313	0.0276313	0.0276313	0.0276313	0.0276313	0.0276313	0.0276313	0.0276313	0.0276313	0.0276313	0.0276313	0.0276313	0.0276313	0.0276313	0.0276313	0.0295289	0.0295289	0.0295289	0.0295289	0.0256961	0.0256961	0.0275829	0.0275829	0.0275829	0.0275829	0.0275829	0.0275829	0.0256961	0.0238577	0.0219816	0.0201124	0.0201124	0.0201124	0.0201124	0.0201124	0.0201124
	75	Tor tor RLM2879 India	0.0314336	0.0314336	0.0314336	0.0314336	0.0314336	0.0314336	0.0314336	0.0314336	0.0314336	0.0314336	0.0314336	0.0314336	0.0314336	0.0314336	0.0314336	0.0314336	0.0314336	0.0314336	0.0314336	0.0314336	0.0314336	0.0314336	0.0314336	0.0314336	0.0314336	0.0314336	0.0333457	0.0333457	0.0333457	0.0333457	0.0332864	0.0332864	0.0352021	0.0352021	0.0352021	0.0352021	0.0352021	0.0352021	0.0332864	0.0314336	0.025741	0.0276313	0.0276313	0.0276313	0.0276313	0.0276313	0.0276313
	76	Tor tor KP795444	0.0332864	0.0332864	0.0332864	0.0332864	0.0332864	0.0332864	0.0332864	0.0332864	0.0332864	0.0332864	0.0332864	0.0332864	0.0332864	0.0332864	0.0332864	0.0332864	0.0332864	0.0332864	0.0332864	0.0332864	0.0332864	0.0332864	0.0332864	0.0332864	0.0332864	0.0332864	0.0352021	0.0352021	0.0352021	0.0352021	0.0351443	0.0351443	0.0370636	0.0370636	0.0370636	0.0370636	0.0370636	0.0370636	0.0351443	0.0332864	0.0275829	0.0294769	0.0294769	0.0294769	0.0294769	0.0294769	0.0294769
	77	Tor sinensis KIZZLP20120103 China	0.0351443	0.0351443	0.0351443	0.0351443	0.0351443	0.0351443	0.0351443	0.0351443	0.0351443	0.0351443	0.0351443	0.0351443	0.0351443	0.0351443	0.0351443	0.0351443	0.0351443	0.0351443	0.0351443	0.0351443	0.0351443	0.0351443	0.0351443	0.0351443	0.0351443	0.0351443	0.0370636	0.0332322	0.0332322	0.0332322	0.0350915	0.0350915	0.0370072	0.0370072	0.0370072	0.0370072	0.0370072	0.0370072	0.0350915	0.0351443	0.0294299	0.0313274	0.0313274	0.0313274	0.0313274	0.0313274	0.0313274
	78	Tor sisensis CR8 Thailand	0.0351443	0.0351443	0.0351443	0.0351443	0.0351443	0.0351443	0.0351443	0.0351443	0.0351443	0.0351443	0.0351443	0.0351443	0.0351443	0.0351443	0.0351443	0.0351443	0.0351443	0.0351443	0.0351443	0.0351443	0.0351443	0.0351443	0.0351443	0.0351443	0.0351443	0.0351443	0.0370636	0.0332322	0.0332322	0.0332322	0.0350915	0.0350915	0.0370072	0.0370072	0.0370072	0.0370072	0.0370072	0.0370072	0.0350915	0.0351443	0.0294299	0.0313274	0.0313274	0.0313274	0.0313274	0.0313274	0.0313274
	79	Neolissochilus sp Thailand T18	0.0649768	0.0649768	0.0649768	0.0649768	0.0649768	0.0649768	0.0649768	0.0649768	0.0649768	0.0649768	0.0649768	0.0649768	0.0649768	0.0649768	0.0649768	0.0649768	0.0649768	0.0649768	0.0649768	0.0649768	0.0649768	0.0649768	0.0649768	0.0649768	0.0649768	0.0649768	0.0670218	0.0670218	0.0670218	0.0670218	0.0607983	0.0607983	0.0628226	0.0628226	0.0628226	0.0628226	0.0628226	0.0628226	0.0607983	0.0649768	0.0588915	0.0609117	0.0609117	0.0609117	0.0609117	0.0609117	0.0609117
[truncated: 32 more columns]

## Sheet: Table S4
Table S4. Kimura 2-parameter (K2P) genetic distances for Cytb sequences. Samples in bold represent sequences newly generated in this study; codes in brackets correspond to locality codes in Table 1. Bold values indicate intraspecific genetic variation within each lineage.
Tor tambra lineage (clade)		Samples	1	2	3	4	5	6	7	8	9	10	11	12	13	14	15	16	17	18	19	20	21	22	23	24	25	26	27	28	29	30	31	32	33	34	35	36	37	38	39	40	41	42	43	44	45	46	47
A	1	T1 Salween River, Maehongson (N1)
	2	RVF019 Moei River, Tak (W3)	0.0019
	3	RVF020 Moei River, Tak (W3)	0.0019	0
	4	RVF047 Nan River, Nan (N2)	0.0019	0	0
	5	T2 Salween River, Maehongson (N1)	0.0019	0	0	0
	6	RVF056 Moei River, Tak (W3)	0.001	0.001	0.001	0.001	0.001
	7	RVF062 Tha Song Yang, Tak (W4)	0.001	0.001	0.001	0.001	0.001	0
	8	RVF072 Salween River, Maehongson (N1)	0.001	0.001	0.001	0.001	0.001	0	0
	9	RVF051 Moei River, Tak (W3)	0.0057	0.0038	0.0038	0.0038	0.0038	0.0048	0.0048	0.0048
	10	RVF052 Moei River, Tak (W3)	0.0057	0.0038	0.0038	0.0038	0.0038	0.0048	0.0048	0.0048	0
	11	RVF053 Moei River, Tak (W3)	0.0057	0.0038	0.0038	0.0038	0.0038	0.0048	0.0048	0.0048	0	0
	12	RVF054 Moei River, Tak (W3)	0.0057	0.0038	0.0038	0.0038	0.0038	0.0048	0.0048	0.0048	0	0	0
	13	RVF055 Moei River, Tak (W3)	0.0057	0.0038	0.0038	0.0038	0.0038	0.0048	0.0048	0.0048	0	0	0	0
	14	RVF057 Moei River, Tak (W3)	0.0057	0.0038	0.0038	0.0038	0.0038	0.0048	0.0048	0.0048	0	0	0	0	0
	15	RVF058 Moei River, Tak (W3)	0.0057	0.0038	0.0038	0.0038	0.0038	0.0048	0.0048	0.0048	0	0	0	0	0	0
	16	RVF059 Moei River, Tak (W3)	0.0057	0.0038	0.0038	0.0038	0.0038	0.0048	0.0048	0.0048	0	0	0	0	0	0	0
	17	RVF060 Tha Song Yang, Tak (W4)	0.0057	0.0038	0.0038	0.0038	0.0038	0.0048	0.0048	0.0048	0	0	0	0	0	0	0	0
	18	RVF061 Tha Song Yang, Tak (W4)	0.0057	0.0038	0.0038	0.0038	0.0038	0.0048	0.0048	0.0048	0	0	0	0	0	0	0	0	0
	19	RVF063 Tha Song Yang, Tak (W4)	0.0057	0.0038	0.0038	0.0038	0.0038	0.0048	0.0048	0.0048	0	0	0	0	0	0	0	0	0	0
	20	RVF069 Moei River, Tak (W3)	0.0057	0.0038	0.0038	0.0038	0.0038	0.0048	0.0048	0.0048	0	0	0	0	0	0	0	0	0	0	0
	21	Tor 'tambroides' AP011372	0.0057	0.0038	0.0038	0.0038	0.0038	0.0048	0.0048	0.0048	0	0	0	0	0	0	0	0	0	0	0	0
	22	KB01 Vajiralongkorn Dam , Kanchanaburi (W5)	0.0086	0.0067	0.0067	0.0067	0.0067	0.0077	0.0077	0.0077	0.0029	0.0029	0.0029	0.0029	0.0029	0.0029	0.0029	0.0029	0.0029	0.0029	0.0029	0.0029	0.0029
	23	KB02 Vajiralongkorn Dam , Kanchanaburi (W5)	0.0086	0.0067	0.0067	0.0067	0.0067	0.0077	0.0077	0.0077	0.0029	0.0029	0.0029	0.0029	0.0029	0.0029	0.0029	0.0029	0.0029	0.0029	0.0029	0.0029	0.0029	0
	24	RVF039 Nan River, Nan (N2)	0.0086	0.0067	0.0067	0.0067	0.0067	0.0077	0.0077	0.0077	0.0029	0.0029	0.0029	0.0029	0.0029	0.0029	0.0029	0.0029	0.0029	0.0029	0.0029	0.0029	0.0029	0	0
	25	Tor 'tambroides' CBMZF11384	0.0086	0.0067	0.0067	0.0067	0.0067	0.0077	0.0077	0.0077	0.0029	0.0029	0.0029	0.0029	0.0029	0.0029	0.0029	0.0029	0.0029	0.0029	0.0029	0.0029	0.0029	0	0	0
B	26	T15 Salween River, Maehongson (N1)	0.0204	0.0204	0.0204	0.0204	0.0204	0.0194	0.0194	0.0194	0.0164	0.0164	0.0164	0.0164	0.0164	0.0164	0.0164	0.0164	0.0164	0.0164	0.0164	0.0164	0.0164	0.0174	0.0174	0.0174	0.0174
	27	RVF036 Salween River, Maehongson (N1)	0.0194	0.0194	0.0194	0.0194	0.0194	0.0184	0.0184	0.0184	0.0155	0.0155	0.0155	0.0155	0.0155	0.0155	0.0155	0.0155	0.0155	0.0155	0.0155	0.0155	0.0155	0.0164	0.0164	0.0164	0.0164	0.001
	28	RVF033 Salween River, Maehongson (N1)	0.0194	0.0194	0.0194	0.0194	0.0194	0.0184	0.0184	0.0184	0.0155	0.0155	0.0155	0.0155	0.0155	0.0155	0.0155	0.0155	0.0155	0.0155	0.0155	0.0155	0.0155	0.0164	0.0164	0.0164	0.0164	0.001	0
	29	RVF035 Salween River, Maehongson (N1)	0.0194	0.0194	0.0194	0.0194	0.0194	0.0184	0.0184	0.0184	0.0155	0.0155	0.0155	0.0155	0.0155	0.0155	0.0155	0.0155	0.0155	0.0155	0.0155	0.0155	0.0155	0.0164	0.0164	0.0164	0.0164	0.001	0	0
	30	RVF040 Nan River, Nan (N2)	0.0194	0.0194	0.0194	0.0194	0.0194	0.0184	0.0184	0.0184	0.0155	0.0155	0.0155	0.0155	0.0155	0.0155	0.0155	0.0155	0.0155	0.0155	0.0155	0.0155	0.0155	0.0164	0.0164	0.0164	0.0164	0.001	0	0	0
	31	RVF042 Nan River, Nan (N2)	0.0194	0.0194	0.0194	0.0194	0.0194	0.0184	0.0184	0.0184	0.0155	0.0155	0.0155	0.0155	0.0155	0.0155	0.0155	0.0155	0.0155	0.0155	0.0155	0.0155	0.0155	0.0164	0.0164	0.0164	0.0164	0.001	0	0	0	0
	32	RVF044 Nan River, Nan (N2)	0.0194	0.0194	0.0194	0.0194	0.0194	0.0184	0.0184	0.0184	0.0155	0.0155	0.0155	0.0155	0.0155	0.0155	0.0155	0.0155	0.0155	0.0155	0.0155	0.0155	0.0155	0.0164	0.0164	0.0164	0.0164	0.001	0	0	0	0	0
	33	RVF034 Salween River, Maehongson (N1)	0.0194	0.0194	0.0194	0.0194	0.0194	0.0184	0.0184	0.0184	0.0155	0.0155	0.0155	0.0155	0.0155	0.0155	0.0155	0.0155	0.0155	0.0155	0.0155	0.0155	0.0155	0.0164	0.0164	0.0164	0.0164	0.001	0	0	0	0	0	0
	34	RVF037 Salween River, Maehongson (N1)	0.0194	0.0194	0.0194	0.0194	0.0194	0.0184	0.0184	0.0184	0.0155	0.0155	0.0155	0.0155	0.0155	0.0155	0.0155	0.0155	0.0155	0.0155	0.0155	0.0155	0.0155	0.0164	0.0164	0.0164	0.0164	0.001	0	0	0	0	0	0	0
	35	T14 Salween River, Maehongson (N1)	0.0194	0.0194	0.0194	0.0194	0.0194	0.0184	0.0184	0.0184	0.0155	0.0155	0.0155	0.0155	0.0155	0.0155	0.0155	0.0155	0.0155	0.0155	0.0155	0.0155	0.0155	0.0164	0.0164	0.0164	0.0164	0.001	0	0	0	0	0	0	0	0
	36	T19 Salween River, Maehongson (N1)	0.0194	0.0194	0.0194	0.0194	0.0194	0.0184	0.0184	0.0184	0.0155	0.0155	0.0155	0.0155	0.0155	0.0155	0.0155	0.0155	0.0155	0.0155	0.0155	0.0155	0.0155	0.0164	0.0164	0.0164	0.0164	0.001	0	0	0	0	0	0	0	0	0
C	37	RVF050 Pran Buri River, Prachuao Khiri Khan (S6)	0.0224	0.0224	0.0224	0.0224	0.0224	0.0214	0.0214	0.0214	0.0204	0.0204	0.0204	0.0204	0.0204	0.0204	0.0204	0.0204	0.0204	0.0204	0.0204	0.0204	0.0204	0.0214	0.0214	0.0214	0.0214	0.0174	0.0165	0.0165	0.0165	0.0165	0.0165	0.0165	0.0165	0.0165	0.0165	0.0165
	38	Tor tambra KIZQT20210253 Yunnan, China	0.0214	0.0214	0.0214	0.0214	0.0214	0.0204	0.0204	0.0204	0.0174	0.0174	0.0174	0.0174	0.0174	0.0174	0.0174	0.0174	0.0174	0.0174	0.0174	0.0174	0.0174	0.0184	0.0184	0.0184	0.0184	0.0165	0.0155	0.0155	0.0155	0.0155	0.0155	0.0155	0.0155	0.0155	0.0155	0.0155	0.0067
	39	Tor tambra Terrengganu, Malaysia MW471074	0.0244	0.0244	0.0244	0.0244	0.0244	0.0234	0.0234	0.0234	0.0204	0.0204	0.0204	0.0204	0.0204	0.0204	0.0204	0.0204	0.0204	0.0204	0.0204	0.0204	0.0204	0.0214	0.0214	0.0214	0.0214	0.0174	0.0165	0.0165	0.0165	0.0165	0.0165	0.0165	0.0165	0.0165	0.0165	0.0165	0.0096	0.0048
	40	F9 Banglang, Yala (S8)	0.0234	0.0234	0.0234	0.0234	0.0234	0.0224	0.0224	0.0224	0.0194	0.0194	0.0194	0.0194	0.0194	0.0194	0.0194	0.0194	0.0194	0.0194	0.0194	0.0194	0.0194	0.0204	0.0204	0.0204	0.0204	0.0165	0.0155	0.0155	0.0155	0.0155	0.0155	0.0155	0.0155	0.0155	0.0155	0.0155	0.0087	0.0038	0.001
	41	F10 Banglang, Yala (S8)	0.0234	0.0234	0.0234	0.0234	0.0234	0.0224	0.0224	0.0224	0.0194	0.0194	0.0194	0.0194	0.0194	0.0194	0.0194	0.0194	0.0194	0.0194	0.0194	0.0194	0.0194	0.0204	0.0204	0.0204	0.0204	0.0165	0.0155	0.0155	0.0155	0.0155	0.0155	0.0155	0.0155	0.0155	0.0155	0.0155	0.0087	0.0038	0.001	0
	42	Tor tambra KJ880044	0.0234	0.0234	0.0234	0.0234	0.0234	0.0224	0.0224	0.0224	0.0194	0.0194	0.0194	0.0194	0.0194	0.0194	0.0194	0.0194	0.0194	0.0194	0.0194	0.0194	0.0194	0.0204	0.0204	0.0204	0.0204	0.0165	0.0155	0.0155	0.0155	0.0155	0.0155	0.0155	0.0155	0.0155	0.0155	0.0155	0.0087	0.0038	0.001	0	0
	43	Tor tambra NC_036511	0.0234	0.0234	0.0234	0.0234	0.0234	0.0224	0.0224	0.0224	0.0194	0.0194	0.0194	0.0194	0.0194	0.0194	0.0194	0.0194	0.0194	0.0194	0.0194	0.0194	0.0194	0.0204	0.0204	0.0204	0.0204	0.0165	0.0155	0.0155	0.0155	0.0155	0.0155	0.0155	0.0155	0.0155	0.0155	0.0155	0.0087	0.0038	0.001	0	0	0
	44	Tor tambra Terrengganu, Malaysia MW471073	0.0234	0.0234	0.0234	0.0234	0.0234	0.0224	0.0224	0.0224	0.0194	0.0194	0.0194	0.0194	0.0194	0.0194	0.0194	0.0194	0.0194	0.0194	0.0194	0.0194	0.0194	0.0204	0.0204	0.0204	0.0204	0.0165	0.0155	0.0155	0.0155	0.0155	0.0155	0.0155	0.0155	0.0155	0.0155	0.0155	0.0087	0.0038	0.001	0	0	0	0
	45	Tor tambra KIZFGQ20200163 Yunnan, China	0.0214	0.0214	0.0214	0.0214	0.0214	0.0204	0.0204	0.0204	0.0174	0.0174	0.0174	0.0174	0.0174	0.0174	0.0174	0.0174	0.0174	0.0174	0.0174	0.0174	0.0174	0.0184	0.0184	0.0184	0.0184	0.0165	0.0155	0.0155	0.0155	0.0155	0.0155	0.0155	0.0155	0.0155	0.0155	0.0155	0.0067	0	0.0048	0.0038	0.0038	0.0038	0.0038	0.0038
	46	Tor tambra KIZFGQ20200158_Yunnan	0.0224	0.0224	0.0224	0.0224	0.0224	0.0214	0.0214	0.0214	0.0184	0.0184	0.0184	0.0184	0.0184	0.0184	0.0184	0.0184	0.0184	0.0184	0.0184	0.0184	0.0184	0.0194	0.0194	0.0194	0.0194	0.0155	0.0145	0.0145	0.0145	0.0145	0.0145	0.0145	0.0145	0.0145	0.0145	0.0145	0.0077	0.001	0.0038	0.0029	0.0029	0.0029	0.0029	0.0029	0.001
	47	Tor tambra KIZQT20210258 Yunnan, China	0.0224	0.0224	0.0224	0.0224	0.0224	0.0214	0.0214	0.0214	0.0184	0.0184	0.0184	0.0184	0.0184	0.0184	0.0184	0.0184	0.0184	0.0184	0.0184	0.0184	0.0184	0.0194	0.0194	0.0194	0.0194	0.0155	0.0145	0.0145	0.0145	0.0145	0.0145	0.0145	0.0145	0.0145	0.0145	0.0145	0.0077	0.001	0.0038	0.0029	0.0029	0.0029	0.0029	0.0029	0.001	0
	48	Tor 'tambroides' Sarawak, Malaysia MW471068	0.0224	0.0224	0.0224	0.0224	0.0224	0.0214	0.0214	0.0214	0.0184	0.0184	0.0184	0.0184	0.0184	0.0184	0.0184	0.0184	0.0184	0.0184	0.0184	0.0184	0.0184	0.0194	0.0194	0.0194	0.0194	0.0174	0.0165	0.0165	0.0165	0.0165	0.0165	0.0165	0.0165	0.0165	0.0165	0.0165	0.0077	0.0029	0.0038	0.0029	0.0029	0.0029	0.0029	0.0029	0.0029	0.0038	0.0038
	49	Tor 'tambroides' Sarawak, Malaysia MW471069	0.0224	0.0224	0.0224	0.0224	0.0224	0.0214	0.0214	0.0214	0.0184	0.0184	0.0184	0.0184	0.0184	0.0184	0.0184	0.0184	0.0184	0.0184	0.0184	0.0184	0.0184	0.0194	0.0194	0.0194	0.0194	0.0174	0.0165	0.0165	0.0165	0.0165	0.0165	0.0165	0.0165	0.0165	0.0165	0.0165	0.0077	0.0029	0.0038	0.0029	0.0029	0.0029	0.0029	0.0029	0.0029	0.0038	0.0038
	50	Tor tambra Java, Indonesia MW471077	0.0204	0.0204	0.0204	0.0204	0.0204	0.0194	0.0194	0.0194	0.0165	0.0165	0.0165	0.0165	0.0165	0.0165	0.0165	0.0165	0.0165	0.0165	0.0165	0.0165	0.0165	0.0174	0.0174	0.0174	0.0174	0.0174	0.0165	0.0165	0.0165	0.0165	0.0165	0.0165	0.0165	0.0165	0.0165	0.0165	0.0077	0.0029	0.0058	0.0048	0.0048	0.0048	0.0048	0.0048	0.0029	0.0038	0.0038
	51	Tor tambra Java, Indonesia MW471078	0.0204	0.0204	0.0204	0.0204	0.0204	0.0194	0.0194	0.0194	0.0165	0.0165	0.0165	0.0165	0.0165	0.0165	0.0165	0.0165	0.0165	0.0165	0.0165	0.0165	0.0165	0.0174	0.0174	0.0174	0.0174	0.0174	0.0165	0.0165	0.0165	0.0165	0.0165	0.0165	0.0165	0.0165	0.0165	0.0165	0.0077	0.0029	0.0058	0.0048	0.0048	0.0048	0.0048	0.0048	0.0029	0.0038	0.0038
	52	F7 Banglang, Yala (S8)	0.0204	0.0204	0.0204	0.0204	0.0204	0.0194	0.0194	0.0194	0.0165	0.0165	0.0165	0.0165	0.0165	0.0165	0.0165	0.0165	0.0165	0.0165	0.0165	0.0165	0.0165	0.0174	0.0174	0.0174	0.0174	0.0155	0.0145	0.0145	0.0145	0.0145	0.0145	0.0145	0.0145	0.0145	0.0145	0.0145	0.0058	0.001	0.0038	0.0029	0.0029	0.0029	0.0029	0.0029	0.001	0.0019	0.0019
	53	F8 Banglang, Yala (S8)	0.0204	0.0204	0.0204	0.0204	0.0204	0.0194	0.0194	0.0194	0.0165	0.0165	0.0165	0.0165	0.0165	0.0165	0.0165	0.0165	0.0165	0.0165	0.0165	0.0165	0.0165	0.0174	0.0174	0.0174	0.0174	0.0155	0.0145	0.0145	0.0145	0.0145	0.0145	0.0145	0.0145	0.0145	0.0145	0.0145	0.0058	0.001	0.0038	0.0029	0.0029	0.0029	0.0029	0.0029	0.001	0.0019	0.0019
	54	RVF067 Banglang, Yala (S8)	0.0204	0.0204	0.0204	0.0204	0.0204	0.0194	0.0194	0.0194	0.0165	0.0165	0.0165	0.0165	0.0165	0.0165	0.0165	0.0165	0.0165	0.0165	0.0165	0.0165	0.0165	0.0174	0.0174	0.0174	0.0174	0.0155	0.0145	0.0145	0.0145	0.0145	0.0145	0.0145	0.0145	0.0145	0.0145	0.0145	0.0058	0.001	0.0038	0.0029	0.0029	0.0029	0.0029	0.0029	0.001	0.0019	0.0019
	55	T12 Bala, Narathiwat (S9)	0.0204	0.0204	0.0204	0.0204	0.0204	0.0194	0.0194	0.0194	0.0165	0.0165	0.0165	0.0165	0.0165	0.0165	0.0165	0.0165	0.0165	0.0165	0.0165	0.0165	0.0165	0.0174	0.0174	0.0174	0.0174	0.0155	0.0145	0.0145	0.0145	0.0145	0.0145	0.0145	0.0145	0.0145	0.0145	0.0145	0.0058	0.001	0.0038	0.0029	0.0029	0.0029	0.0029	0.0029	0.001	0.0019	0.0019
	56	Tor tambra Java, Indonesia MW471076	0.0204	0.0204	0.0204	0.0204	0.0204	0.0194	0.0194	0.0194	0.0165	0.0165	0.0165	0.0165	0.0165	0.0165	0.0165	0.0165	0.0165	0.0165	0.0165	0.0165	0.0165	0.0174	0.0174	0.0174	0.0174	0.0155	0.0145	0.0145	0.0145	0.0145	0.0145	0.0145	0.0145	0.0145	0.0145	0.0145	0.0058	0.001	0.0038	0.0029	0.0029	0.0029	0.0029	0.0029	0.001	0.0019	0.0019
	57	Tor tambra Pahang, Malaysia MW471075	0.0204	0.0204	0.0204	0.0204	0.0204	0.0194	0.0194	0.0194	0.0165	0.0165	0.0165	0.0165	0.0165	0.0165	0.0165	0.0165	0.0165	0.0165	0.0165	0.0165	0.0165	0.0174	0.0174	0.0174	0.0174	0.0155	0.0145	0.0145	0.0145	0.0145	0.0145	0.0145	0.0145	0.0145	0.0145	0.0145	0.0058	0.001	0.0038	0.0029	0.0029	0.0029	0.0029	0.0029	0.001	0.0019	0.0019
	58	Tor 'tambroides' Pahang, Malaysia JX444718	0.0204	0.0204	0.0204	0.0204	0.0204	0.0194	0.0194	0.0194	0.0165	0.0165	0.0165	0.0165	0.0165	0.0165	0.0165	0.0165	0.0165	0.0165	0.0165	0.0165	0.0165	0.0174	0.0174	0.0174	0.0174	0.0155	0.0145	0.0145	0.0145	0.0145	0.0145	0.0145	0.0145	0.0145	0.0145	0.0145	0.0058	0.001	0.0038	0.0029	0.0029	0.0029	0.0029	0.0029	0.001	0.0019	0.0019
	59	RVF012 Bala, Narathiwat (S9)	0.0204	0.0204	0.0204	0.0204	0.0204	0.0194	0.0194	0.0194	0.0165	0.0165	0.0165	0.0165	0.0165	0.0165	0.0165	0.0165	0.0165	0.0165	0.0165	0.0165	0.0165	0.0174	0.0174	0.0174	0.0174	0.0155	0.0145	0.0145	0.0145	0.0145	0.0145	0.0145	0.0145	0.0145	0.0145	0.0145	0.0058	0.001	0.0038	0.0029	0.0029	0.0029	0.0029	0.0029	0.001	0.0019	0.0019
	60	RVF068 Banglang, Yala (S8)	0.0204	0.0204	0.0204	0.0204	0.0204	0.0194	0.0194	0.0194	0.0165	0.0165	0.0165	0.0165	0.0165	0.0165	0.0165	0.0165	0.0165	0.0165	0.0165	0.0165	0.0165	0.0174	0.0174	0.0174	0.0174	0.0155	0.0145	0.0145	0.0145	0.0145	0.0145	0.0145	0.0145	0.0145	0.0145	0.0145	0.0058	0.001	0.0038	0.0029	0.0029	0.0029	0.0029	0.0029	0.001	0.0019	0.0019
	61	Tor 'tambroides' Sarawak, Malaysia MW471072	0.0224	0.0224	0.0224	0.0224	0.0224	0.0214	0.0214	0.0214	0.0184	0.0184	0.0184	0.0184	0.0184	0.0184	0.0184	0.0184	0.0184	0.0184	0.0184	0.0184	0.0184	0.0194	0.0194	0.0194	0.0194	0.0174	0.0165	0.0165	0.0165	0.0165	0.0165	0.0165	0.0165	0.0165	0.0165	0.0165	0.0077	0.0029	0.0058	0.0048	0.0048	0.0048	0.0048	0.0048	0.0029	0.0038	0.0038
	62	Tor 'tambroides' Sarawak, Malaysia MW471070	0.0224	0.0224	0.0224	0.0224	0.0224	0.0214	0.0214	0.0214	0.0184	0.0184	0.0184	0.0184	0.0184	0.0184	0.0184	0.0184	0.0184	0.0184	0.0184	0.0184	0.0184	0.0174	0.0174	0.0174	0.0174	0.0174	0.0165	0.0165	0.0165	0.0165	0.0165	0.0165	0.0165	0.0165	0.0165	0.0165	0.0077	0.0029	0.0058	0.0048	0.0048	0.0048	0.0048	0.0048	0.0029	0.0038	0.0038
	63	Tor 'tambroides' Sarawak, Malaysia MW471071	0.0224	0.0224	0.0224	0.0224	0.0224	0.0214	0.0214	0.0214	0.0184	0.0184	0.0184	0.0184	0.0184	0.0184	0.0184	0.0184	0.0184	0.0184	0.0184	0.0184	0.0184	0.0174	0.0174	0.0174	0.0174	0.0174	0.0165	0.0165	0.0165	0.0165	0.0165	0.0165	0.0165	0.0165	0.0165	0.0165	0.0077	0.0029	0.0058	0.0048	0.0048	0.0048	0.0048	0.0048	0.0029	0.0038	0.0038
	64	RVF071 Khao Sok, Surathani (W7)	0.0204	0.0214	0.0214	0.0214	0.0214	0.0204	0.0204	0.0204	0.0174	0.0174	0.0174	0.0174	0.0174	0.0174	0.0174	0.0174	0.0174	0.0174	0.0174	0.0174	0.0174	0.0184	0.0184	0.0184	0.0184	0.0165	0.0155	0.0155	0.0155	0.0155	0.0155	0.0155	0.0155	0.0155	0.0155	0.0155	0.0067	0.0019	0.0048	0.0038	0.0038	0.0038	0.0038	0.0038	0.0019	0.0029	0.0029
D	65	MM02 Vajiralongkorn Dam, Kanchanaburi (W5)	0.0244	0.0244	0.0244	0.0244	0.0244	0.0234	0.0234	0.0234	0.0204	0.0204	0.0204	0.0204	0.0204	0.0204	0.0204	0.0204	0.0204	0.0204	0.0204	0.0204	0.0204	0.0214	0.0214	0.0214	0.0214	0.0174	0.0165	0.0165	0.0165	0.0165	0.0165	0.0165	0.0165	0.0165	0.0165	0.0165	0.0234	0.0224	0.0234	0.0224	0.0224	0.0224	0.0224	0.0224	0.0224	0.0214	0.0214
	66	RVF015 Moei River, Tak (W3)	0.0244	0.0244	0.0244	0.0244	0.0244	0.0234	0.0234	0.0234	0.0204	0.0204	0.0204	0.0204	0.0204	0.0204	0.0204	0.0204	0.0204	0.0204	0.0204	0.0204	0.0204	0.0214	0.0214	0.0214	0.0214	0.0174	0.0165	0.0165	0.0165	0.0165	0.0165	0.0165	0.0165	0.0165	0.0165	0.0165	0.0234	0.0224	0.0234	0.0224	0.0224	0.0224	0.0224	0.0224	0.0224	0.0214	0.0214
	67	Tor khudree KR868706	0.0405	0.0405	0.0405	0.0405	0.0405	0.0395	0.0395	0.0395	0.0405	0.0405	0.0405	0.0405	0.0405	0.0405	0.0405	0.0405	0.0405	0.0405	0.0405	0.0405	0.0405	0.0415	0.0415	0.0415	0.0415	0.0405	0.0415	0.0415	0.0415	0.0415	0.0415	0.0415	0.0415	0.0415	0.0415	0.0415	0.0457	0.0447	0.0436	0.0447	0.0447	0.0447	0.0447	0.0447	0.0447	0.0436	0.0436
	68	Tor sinensis KIZZLP20120103 China	0.0624	0.0624	0.0624	0.0624	0.0624	0.0614	0.0614	0.0614	0.0624	0.0624	0.0624	0.0624	0.0624	0.0624	0.0624	0.0624	0.0624	0.0624	0.0624	0.0624	0.0624	0.0635	0.0635	0.0635	0.0635	0.0582	0.0571	0.0571	0.0571	0.0571	0.0571	0.0571	0.0571	0.0571	0.0571	0.0571	0.0636	0.0625	0.0636	0.0625	0.0625	0.0625	0.0625	0.0625	0.0625	0.0614	0.0614
	69	Tor sisensis CR8 Thailand	0.0624	0.0624	0.0624	0.0624	0.0624	0.0614	0.0614	0.0614	0.0624	0.0624	0.0624	0.0624	0.0624	0.0624	0.0624	0.0624	0.0624	0.0624	0.0624	0.0624	0.0624	0.0635	0.0635	0.0635	0.0635	0.0582	0.0571	0.0571	0.0571	0.0571	0.0571	0.0571	0.0571	0.0571	0.0571	0.0571	0.0657	0.0646	0.0657	0.0646	0.0646	0.0646	0.0646	0.0646	0.0646	0.0636	0.0636
	70	Tor putitora CTOL3933 Nepal	0.0488	0.0499	0.0499	0.0499	0.0499	0.0488	0.0488	0.0488	0.0478	0.0478	0.0478	0.0478	0.0478	0.0478	0.0478	0.0478	0.0478	0.0478	0.0478	0.0478	0.0478	0.0488	0.0488	0.0488	0.0488	0.0426	0.0415	0.0415	0.0415	0.0415	0.0415	0.0415	0.0415	0.0415	0.0415	0.0415	0.0478	0.0499	0.051	0.0499	0.0499	0.0499	0.0499	0.0499	0.0499	0.0489	0.0489
	71	Tor yingjiangensis KIZCXY2006057 China	0.0457	0.0468	0.0468	0.0468	0.0468	0.0457	0.0457	0.0457	0.0447	0.0447	0.0447	0.0447	0.0447	0.0447	0.0447	0.0447	0.0447	0.0447	0.0447	0.0447	0.0447	0.0457	0.0457	0.0457	0.0457	0.0395	0.0385	0.0385	0.0385	0.0385	0.0385	0.0385	0.0385	0.0385	0.0385	0.0385	0.0447	0.0447	0.0458	0.0447	0.0447	0.0447	0.0447	0.0447	0.0447	0.0437	0.0437
	72	Tor tor RLM2879 India	0.0364	0.0364	0.0364	0.0364	0.0364	0.0354	0.0354	0.0354	0.0364	0.0364	0.0364	0.0364	0.0364	0.0364	0.0364	0.0364	0.0364	0.0364	0.0364	0.0364	0.0364	0.0354	0.0354	0.0354	0.0354	0.0344	0.0334	0.0334	0.0334	0.0334	0.0334	0.0334	0.0334	0.0334	0.0334	0.0334	0.0385	0.0395	0.0405	0.0395	0.0395	0.0395	0.0395	0.0395	0.0395	0.0385	0.0385
	73	Tor tor KP795444	0.0424	0.0425	0.0425	0.0425	0.0425	0.0414	0.0414	0.0414	0.0425	0.0425	0.0425	0.0425	0.0425	0.0425	0.0425	0.0425	0.0425	0.0425	0.0425	0.0425	0.0425	0.0414	0.0414	0.0414	0.0414	0.0404	0.0394	0.0394	0.0394	0.0394	0.0394	0.0394	0.0394	0.0394	0.0394	0.0394	0.0446	0.0456	0.0466	0.0456	0.0456	0.0456	0.0456	0.0456	0.0456	0.0446	0.0446
	74	Neolissochilus sp Thailand T18	0.0625	0.0615	0.0615	0.0615	0.0615	0.0626	0.0626	0.0626	0.0615	0.0615	0.0615	0.0615	0.0615	0.0615	0.0615	0.0615	0.0615	0.0615	0.0615	0.0615	0.0615	0.0626	0.0626	0.0626	0.0626	0.0626	0.0615	0.0615	0.0615	0.0615	0.0615	0.0615	0.0615	0.0615	0.0615	0.0615	0.0627	0.0637	0.0637	0.0627	0.0627	0.0627	0.0627	0.0627	0.0637	0.0627	0.0627
[truncated: 27 more columns]

## Sheet: Table 5
Table S5. Kimura 2-parameter (K2P) genetic distances for 136 COI sequences of Tor and Neolissochilus species . Samples in bold represent sequences newly generated in this study; codes in brackets correspond to locality codes in Table 1. Bold values indicate intraspecific genetic variation within each lineage.
Tor tambra lineages		Samples	1	2	3	4	5	6	7	8	9	10	11	12	13	14	15	16	17	18	19	20	21	22	23	24	25	26	27	28	29	30	31	32	33	34	35	36	37	38	39	40	41	42	43	44	45	46	47
A	1	T1 Salween River, Maehongson (N1)
	2	RVF019 Moei River, Tak (W3)	0
	3	T3 Moei River, Tak (W3)	0	0
	4	RVF054 Moei River, Tak (W3)	0	0	0
	5	RVF057 Moei River, Tak (W3)	0	0	0	0
	6	T6 Moei River, Tak (W3)	0	0	0	0	0
	7	RVF063 Tha Song Yang, Tak (W4)	0	0	0	0	0	0
	8	RVF052 Moei River, Tak (W3)	0	0	0	0	0	0	0
	9	RVF055 Moei River, Tak (W3)	0	0	0	0	0	0	0	0
	10	RVF059 Moei River, Tak (W3)	0	0	0	0	0	0	0	0	0
	11	RVF060 Tha Song Yang, Tak (W4)	0	0	0	0	0	0	0	0	0	0
	12	RVF061 Tha Song Yang, Tak (W4)	0	0	0	0	0	0	0	0	0	0	0
	13	RVF069 Moei River, Tak (W3)	0	0	0	0	0	0	0	0	0	0	0	0
	14	RVF058 Moei River, Tak (W3)	0	0	0	0	0	0	0	0	0	0	0	0	0
	15	RVF051 Moei River, Tak (W3)	0	0	0	0	0	0	0	0	0	0	0	0	0	0
	16	RVF053 Moei River, Tak (W3)	0	0	0	0	0	0	0	0	0	0	0	0	0	0	0
	17	RVF070 Moei River, Tak (W3)	0	0	0	0	0	0	0	0	0	0	0	0	0	0	0	0
	18	T5 Moei River, Tak (W3)	0	0	0	0	0	0	0	0	0	0	0	0	0	0	0	0	0
	19	RVF056 Moei River, Tak (W3)	0	0	0	0	0	0	0	0	0	0	0	0	0	0	0	0	0	0
	20	RVF062 Tha Song Yang, Tak (W4)	0	0	0	0	0	0	0	0	0	0	0	0	0	0	0	0	0	0	0
	21	RVF072 Salween River, Maehongson (N1)	0	0	0	0	0	0	0	0	0	0	0	0	0	0	0	0	0	0	0	0
	22	MM01 Vajiralongkorn Dam , Kanchanaburi (W5)	0	0	0	0	0	0	0	0	0	0	0	0	0	0	0	0	0	0	0	0	0
	23	RVF020 Moei River, Tak (W3)	0	0	0	0	0	0	0	0	0	0	0	0	0	0	0	0	0	0	0	0	0	0
	24	RVF045 Nan River, Nan (N2)	0	0	0	0	0	0	0	0	0	0	0	0	0	0	0	0	0	0	0	0	0	0	0
	25	RVF047 Nan River, Nan (N2)	0	0	0	0	0	0	0	0	0	0	0	0	0	0	0	0	0	0	0	0	0	0	0	0
	26	T2 Salween River, Maehongson (N1)	0	0	0	0	0	0	0	0	0	0	0	0	0	0	0	0	0	0	0	0	0	0	0	0	0
	27	KB01 Vajiralongkorn Dam , Kanchanaburi (W5)	0	0	0	0	0	0	0	0	0	0	0	0	0	0	0	0	0	0	0	0	0	0	0	0	0	0
	28	KB02 Vajiralongkorn Dam , Kanchanaburi (W5)	0	0	0	0	0	0	0	0	0	0	0	0	0	0	0	0	0	0	0	0	0	0	0	0	0	0	0
	29	RVF046 Nan River, Nan (N2)	0	0	0	0	0	0	0	0	0	0	0	0	0	0	0	0	0	0	0	0	0	0	0	0	0	0	0	0
	30	RVF039 Nan River, Nan (N2)	0	0	0	0	0	0	0	0	0	0	0	0	0	0	0	0	0	0	0	0	0	0	0	0	0	0	0	0	0
	31	Tor 'tambroides' CBMZF11384	0	0	0	0	0	0	0	0	0	0	0	0	0	0	0	0	0	0	0	0	0	0	0	0	0	0	0	0	0	0
	32	Tor 'tambroides' AP011372	0	0	0	0	0	0	0	0	0	0	0	0	0	0	0	0	0	0	0	0	0	0	0	0	0	0	0	0	0	0	0
B	33	RVF016 Salween River, Maehongson (N1)	0.0218103	0.0218103	0.0218103	0.0218103	0.0218103	0.0218103	0.0218103	0.0218103	0.0218103	0.0218103	0.0218103	0.0218103	0.0218103	0.0218103	0.0218103	0.0218103	0.0218103	0.0218103	0.0218103	0.0218103	0.0218103	0.0218103	0.0218103	0.0218103	0.0218103	0.0218103	0.0218103	0.0218103	0.0218103	0.0218103	0.0218103	0.0218103
	34	RVF033 Salween River, Maehongson (N1)	0.0218103	0.0218103	0.0218103	0.0218103	0.0218103	0.0218103	0.0218103	0.0218103	0.0218103	0.0218103	0.0218103	0.0218103	0.0218103	0.0218103	0.0218103	0.0218103	0.0218103	0.0218103	0.0218103	0.0218103	0.0218103	0.0218103	0.0218103	0.0218103	0.0218103	0.0218103	0.0218103	0.0218103	0.0218103	0.0218103	0.0218103	0.0218103	0
	35	RVF037 Salween River, Maehongson (N1)	0.0218103	0.0218103	0.0218103	0.0218103	0.0218103	0.0218103	0.0218103	0.0218103	0.0218103	0.0218103	0.0218103	0.0218103	0.0218103	0.0218103	0.0218103	0.0218103	0.0218103	0.0218103	0.0218103	0.0218103	0.0218103	0.0218103	0.0218103	0.0218103	0.0218103	0.0218103	0.0218103	0.0218103	0.0218103	0.0218103	0.0218103	0.0218103	0	0
	36	B_RVF040 Nan River, Nan (N2)	0.0218103	0.0218103	0.0218103	0.0218103	0.0218103	0.0218103	0.0218103	0.0218103	0.0218103	0.0218103	0.0218103	0.0218103	0.0218103	0.0218103	0.0218103	0.0218103	0.0218103	0.0218103	0.0218103	0.0218103	0.0218103	0.0218103	0.0218103	0.0218103	0.0218103	0.0218103	0.0218103	0.0218103	0.0218103	0.0218103	0.0218103	0.0218103	0	0	0
	37	B_RVF042 Nan River, Nan (N2)	0.0218103	0.0218103	0.0218103	0.0218103	0.0218103	0.0218103	0.0218103	0.0218103	0.0218103	0.0218103	0.0218103	0.0218103	0.0218103	0.0218103	0.0218103	0.0218103	0.0218103	0.0218103	0.0218103	0.0218103	0.0218103	0.0218103	0.0218103	0.0218103	0.0218103	0.0218103	0.0218103	0.0218103	0.0218103	0.0218103	0.0218103	0.0218103	0	0	0	0
	38	B_RVF044 Nan River, Nan (N2)	0.0218103	0.0218103	0.0218103	0.0218103	0.0218103	0.0218103	0.0218103	0.0218103	0.0218103	0.0218103	0.0218103	0.0218103	0.0218103	0.0218103	0.0218103	0.0218103	0.0218103	0.0218103	0.0218103	0.0218103	0.0218103	0.0218103	0.0218103	0.0218103	0.0218103	0.0218103	0.0218103	0.0218103	0.0218103	0.0218103	0.0218103	0.0218103	0	0	0	0	0
	39	T14 Salween River, Maehongson (N1)	0.0218103	0.0218103	0.0218103	0.0218103	0.0218103	0.0218103	0.0218103	0.0218103	0.0218103	0.0218103	0.0218103	0.0218103	0.0218103	0.0218103	0.0218103	0.0218103	0.0218103	0.0218103	0.0218103	0.0218103	0.0218103	0.0218103	0.0218103	0.0218103	0.0218103	0.0218103	0.0218103	0.0218103	0.0218103	0.0218103	0.0218103	0.0218103	0	0	0	0	0	0
	40	RVF035 Salween River, Maehongson (N1)	0.0218103	0.0218103	0.0218103	0.0218103	0.0218103	0.0218103	0.0218103	0.0218103	0.0218103	0.0218103	0.0218103	0.0218103	0.0218103	0.0218103	0.0218103	0.0218103	0.0218103	0.0218103	0.0218103	0.0218103	0.0218103	0.0218103	0.0218103	0.0218103	0.0218103	0.0218103	0.0218103	0.0218103	0.0218103	0.0218103	0.0218103	0.0218103	0	0	0	0	0	0	0
	41	T15 Salween River, Maehongson (N1)	0.0186357	0.0186357	0.0186357	0.0186357	0.0186357	0.0186357	0.0186357	0.0186357	0.0186357	0.0186357	0.0186357	0.0186357	0.0186357	0.0186357	0.0186357	0.0186357	0.0186357	0.0186357	0.0186357	0.0186357	0.0186357	0.0186357	0.0186357	0.0186357	0.0186357	0.0186357	0.0186357	0.0186357	0.0186357	0.0186357	0.0186357	0.0186357	0.00305811	0.00305811	0.00305811	0.00305811	0.00305811	0.00305811	0.00305811	0.00305811
	42	RVF034 Salween River, Maehongson (N1)	0.0186357	0.0186357	0.0186357	0.0186357	0.0186357	0.0186357	0.0186357	0.0186357	0.0186357	0.0186357	0.0186357	0.0186357	0.0186357	0.0186357	0.0186357	0.0186357	0.0186357	0.0186357	0.0186357	0.0186357	0.0186357	0.0186357	0.0186357	0.0186357	0.0186357	0.0186357	0.0186357	0.0186357	0.0186357	0.0186357	0.0186357	0.0186357	0.00305811	0.00305811	0.00305811	0.00305811	0.00305811	0.00305811	0.00305811	0.00305811	0
	43	T4 Salween River, Maehongson (N1)	0.0218103	0.0218103	0.0218103	0.0218103	0.0218103	0.0218103	0.0218103	0.0218103	0.0218103	0.0218103	0.0218103	0.0218103	0.0218103	0.0218103	0.0218103	0.0218103	0.0218103	0.0218103	0.0218103	0.0218103	0.0218103	0.0218103	0.0218103	0.0218103	0.0218103	0.0218103	0.0218103	0.0218103	0.0218103	0.0218103	0.0218103	0.0218103	0	0	0	0	0	0	0	0	0.00305811	0.00305811
	44	RVF049 Salween River, Maehongson (N1)	0.0218103	0.0218103	0.0218103	0.0218103	0.0218103	0.0218103	0.0218103	0.0218103	0.0218103	0.0218103	0.0218103	0.0218103	0.0218103	0.0218103	0.0218103	0.0218103	0.0218103	0.0218103	0.0218103	0.0218103	0.0218103	0.0218103	0.0218103	0.0218103	0.0218103	0.0218103	0.0218103	0.0218103	0.0218103	0.0218103	0.0218103	0.0218103	0	0	0	0	0	0	0	0	0.00305811	0.00305811	0
	45	T19 Salween River, Maehongson (N1)	0.0218103	0.0218103	0.0218103	0.0218103	0.0218103	0.0218103	0.0218103	0.0218103	0.0218103	0.0218103	0.0218103	0.0218103	0.0218103	0.0218103	0.0218103	0.0218103	0.0218103	0.0218103	0.0218103	0.0218103	0.0218103	0.0218103	0.0218103	0.0218103	0.0218103	0.0218103	0.0218103	0.0218103	0.0218103	0.0218103	0.0218103	0.0218103	0	0	0	0	0	0	0	0	0.00305811	0.00305811	0	0
	46	RVF036 Salween River, Maehongson (N1)	0.0186357	0.0186357	0.0186357	0.0186357	0.0186357	0.0186357	0.0186357	0.0186357	0.0186357	0.0186357	0.0186357	0.0186357	0.0186357	0.0186357	0.0186357	0.0186357	0.0186357	0.0186357	0.0186357	0.0186357	0.0186357	0.0186357	0.0186357	0.0186357	0.0186357	0.0186357	0.0186357	0.0186357	0.0186357	0.0186357	0.0186357	0.0186357	0.00305811	0.00305811	0.00305811	0.00305811	0.00305811	0.00305811	0.00305811	0.00305811	0	0	0.00305811	0.00305811	0.00305811
C	47	Tor tambra KIZFGQ20200158 Yunnan, China	0.0218103	0.0218103	0.0218103	0.0218103	0.0218103	0.0218103	0.0218103	0.0218103	0.0218103	0.0218103	0.0218103	0.0218103	0.0218103	0.0218103	0.0218103	0.0218103	0.0218103	0.0218103	0.0218103	0.0218103	0.0218103	0.0218103	0.0218103	0.0218103	0.0218103	0.0218103	0.0218103	0.0218103	0.0218103	0.0218103	0.0218103	0.0218103	0.0186357	0.0186357	0.0186357	0.0186357	0.0186357	0.0186357	0.0186357	0.0186357	0.0154811	0.0154811	0.0186357	0.0186357	0.0186357	0.0154811
	48	Tor tambra KIZQT20210253 Yunnan, China	0.0218103	0.0218103	0.0218103	0.0218103	0.0218103	0.0218103	0.0218103	0.0218103	0.0218103	0.0218103	0.0218103	0.0218103	0.0218103	0.0218103	0.0218103	0.0218103	0.0218103	0.0218103	0.0218103	0.0218103	0.0218103	0.0218103	0.0218103	0.0218103	0.0218103	0.0218103	0.0218103	0.0218103	0.0218103	0.0218103	0.0218103	0.0218103	0.0186357	0.0186357	0.0186357	0.0186357	0.0186357	0.0186357	0.0186357	0.0186357	0.0154811	0.0154811	0.0186357	0.0186357	0.0186357	0.0154811	0
	49	Tor tambra KIZFGQ20200163 Yunnan, China	0.0218103	0.0218103	0.0218103	0.0218103	0.0218103	0.0218103	0.0218103	0.0218103	0.0218103	0.0218103	0.0218103	0.0218103	0.0218103	0.0218103	0.0218103	0.0218103	0.0218103	0.0218103	0.0218103	0.0218103	0.0218103	0.0218103	0.0218103	0.0218103	0.0218103	0.0218103	0.0218103	0.0218103	0.0218103	0.0218103	0.0218103	0.0218103	0.0186357	0.0186357	0.0186357	0.0186357	0.0186357	0.0186357	0.0186357	0.0186357	0.0154811	0.0154811	0.0186357	0.0186357	0.0186357	0.0154811	0
	50	Tor tambra KIZQT20210258 Yunnan, China	0.0218103	0.0218103	0.0218103	0.0218103	0.0218103	0.0218103	0.0218103	0.0218103	0.0218103	0.0218103	0.0218103	0.0218103	0.0218103	0.0218103	0.0218103	0.0218103	0.0218103	0.0218103	0.0218103	0.0218103	0.0218103	0.0218103	0.0218103	0.0218103	0.0218103	0.0218103	0.0218103	0.0218103	0.0218103	0.0218103	0.0218103	0.0218103	0.0186357	0.0186357	0.0186357	0.0186357	0.0186357	0.0186357	0.0186357	0.0186357	0.0154811	0.0154811	0.0186357	0.0186357	0.0186357	0.0154811	0
	51	Tor tambra Ciberano Indonesia PP352565	0.0218103	0.0218103	0.0218103	0.0218103	0.0218103	0.0218103	0.0218103	0.0218103	0.0218103	0.0218103	0.0218103	0.0218103	0.0218103	0.0218103	0.0218103	0.0218103	0.0218103	0.0218103	0.0218103	0.0218103	0.0218103	0.0218103	0.0218103	0.0218103	0.0218103	0.0218103	0.0218103	0.0218103	0.0218103	0.0218103	0.0218103	0.0218103	0.0123463	0.0123463	0.0123463	0.0123463	0.0123463	0.0123463	0.0123463	0.0123463	0.00923103	0.00923103	0.0123463	0.0123463	0.0123463	0.00923103	0.00613505
	52	Tor 'tambroides' Sarawak, Malaysia MW471071	0.0250052	0.0250052	0.0250052	0.0250052	0.0250052	0.0250052	0.0250052	0.0250052	0.0250052	0.0250052	0.0250052	0.0250052	0.0250052	0.0250052	0.0250052	0.0250052	0.0250052	0.0250052	0.0250052	0.0250052	0.0250052	0.0250052	0.0250052	0.0250052	0.0250052	0.0250052	0.0250052	0.0250052	0.0250052	0.0250052	0.0250052	0.0250052	0.0154811	0.0154811	0.0154811	0.0154811	0.0154811	0.0154811	0.0154811	0.0154811	0.0123463	0.0123463	0.0154811	0.0154811	0.0154811	0.0123463	0.00923103
	53	Tor 'tambroides' Sarawak, Malaysia MW471070	0.0250052	0.0250052	0.0250052	0.0250052	0.0250052	0.0250052	0.0250052	0.0250052	0.0250052	0.0250052	0.0250052	0.0250052	0.0250052	0.0250052	0.0250052	0.0250052	0.0250052	0.0250052	0.0250052	0.0250052	0.0250052	0.0250052	0.0250052	0.0250052	0.0250052	0.0250052	0.0250052	0.0250052	0.0250052	0.0250052	0.0250052	0.0250052	0.0154811	0.0154811	0.0154811	0.0154811	0.0154811	0.0154811	0.0154811	0.0154811	0.0123463	0.0123463	0.0154811	0.0154811	0.0154811	0.0123463	0.00923103
	54	F10 Banglang, Yala (S8)	0.0218103	0.0218103	0.0218103	0.0218103	0.0218103	0.0218103	0.0218103	0.0218103	0.0218103	0.0218103	0.0218103	0.0218103	0.0218103	0.0218103	0.0218103	0.0218103	0.0218103	0.0218103	0.0218103	0.0218103	0.0218103	0.0218103	0.0218103	0.0218103	0.0218103	0.0218103	0.0218103	0.0218103	0.0218103	0.0218103	0.0218103	0.0218103	0.0123463	0.0123463	0.0123463	0.0123463	0.0123463	0.0123463	0.0123463	0.0123463	0.00923103	0.00923103	0.0123463	0.0123463	0.0123463	0.00923103	0.00613505
	55	F2 Banglang, Yala (S8)	0.0218103	0.0218103	0.0218103	0.0218103	0.0218103	0.0218103	0.0218103	0.0218103	0.0218103	0.0218103	0.0218103	0.0218103	0.0218103	0.0218103	0.0218103	0.0218103	0.0218103	0.0218103	0.0218103	0.0218103	0.0218103	0.0218103	0.0218103	0.0218103	0.0218103	0.0218103	0.0218103	0.0218103	0.0218103	0.0218103	0.0218103	0.0218103	0.0123463	0.0123463	0.0123463	0.0123463	0.0123463	0.0123463	0.0123463	0.0123463	0.00923103	0.00923103	0.0123463	0.0123463	0.0123463	0.00923103	0.00613505
	56	F7 Banglang, Yala (S8)	0.0218103	0.0218103	0.0218103	0.0218103	0.0218103	0.0218103	0.0218103	0.0218103	0.0218103	0.0218103	0.0218103	0.0218103	0.0218103	0.0218103	0.0218103	0.0218103	0.0218103	0.0218103	0.0218103	0.0218103	0.0218103	0.0218103	0.0218103	0.0218103	0.0218103	0.0218103	0.0218103	0.0218103	0.0218103	0.0218103	0.0218103	0.0218103	0.0123463	0.0123463	0.0123463	0.0123463	0.0123463	0.0123463	0.0123463	0.0123463	0.00923103	0.00923103	0.0123463	0.0123463	0.0123463	0.00923103	0.00613505
	57	F9 Banglang, Yala (S8)	0.0218103	0.0218103	0.0218103	0.0218103	0.0218103	0.0218103	0.0218103	0.0218103	0.0218103	0.0218103	0.0218103	0.0218103	0.0218103	0.0218103	0.0218103	0.0218103	0.0218103	0.0218103	0.0218103	0.0218103	0.0218103	0.0218103	0.0218103	0.0218103	0.0218103	0.0218103	0.0218103	0.0218103	0.0218103	0.0218103	0.0218103	0.0218103	0.0123463	0.0123463	0.0123463	0.0123463	0.0123463	0.0123463	0.0123463	0.0123463	0.00923103	0.00923103	0.0123463	0.0123463	0.0123463	0.00923103	0.00613505
	58	F8 Banglang, Yala (S8)	0.0218103	0.0218103	0.0218103	0.0218103	0.0218103	0.0218103	0.0218103	0.0218103	0.0218103	0.0218103	0.0218103	0.0218103	0.0218103	0.0218103	0.0218103	0.0218103	0.0218103	0.0218103	0.0218103	0.0218103	0.0218103	0.0218103	0.0218103	0.0218103	0.0218103	0.0218103	0.0218103	0.0218103	0.0218103	0.0218103	0.0218103	0.0218103	0.0123463	0.0123463	0.0123463	0.0123463	0.0123463	0.0123463	0.0123463	0.0123463	0.00923103	0.00923103	0.0123463	0.0123463	0.0123463	0.00923103	0.00613505
	59	Tor 'tambroides' Pahang, Malaysia MW471075	0.0218103	0.0218103	0.0218103	0.0218103	0.0218103	0.0218103	0.0218103	0.0218103	0.0218103	0.0218103	0.0218103	0.0218103	0.0218103	0.0218103	0.0218103	0.0218103	0.0218103	0.0218103	0.0218103	0.0218103	0.0218103	0.0218103	0.0218103	0.0218103	0.0218103	0.0218103	0.0218103	0.0218103	0.0218103	0.0218103	0.0218103	0.0218103	0.0123463	0.0123463	0.0123463	0.0123463	0.0123463	0.0123463	0.0123463	0.0123463	0.00923103	0.00923103	0.0123463	0.0123463	0.0123463	0.00923103	0.00613505
	60	Tor tambra Pahang, Malaysia MW471075	0.0218103	0.0218103	0.0218103	0.0218103	0.0218103	0.0218103	0.0218103	0.0218103	0.0218103	0.0218103	0.0218103	0.0218103	0.0218103	0.0218103	0.0218103	0.0218103	0.0218103	0.0218103	0.0218103	0.0218103	0.0218103	0.0218103	0.0218103	0.0218103	0.0218103	0.0218103	0.0218103	0.0218103	0.0218103	0.0218103	0.0218103	0.0218103	0.0123463	0.0123463	0.0123463	0.0123463	0.0123463	0.0123463	0.0123463	0.0123463	0.00923103	0.00923103	0.0123463	0.0123463	0.0123463	0.00923103	0.00613505
	61	T11 Bala, Narathiwat (S9)	0.0218103	0.0218103	0.0218103	0.0218103	0.0218103	0.0218103	0.0218103	0.0218103	0.0218103	0.0218103	0.0218103	0.0218103	0.0218103	0.0218103	0.0218103	0.0218103	0.0218103	0.0218103	0.0218103	0.0218103	0.0218103	0.0218103	0.0218103	0.0218103	0.0218103	0.0218103	0.0218103	0.0218103	0.0218103	0.0218103	0.0218103	0.0218103	0.0123463	0.0123463	0.0123463	0.0123463	0.0123463	0.0123463	0.0123463	0.0123463	0.00923103	0.00923103	0.0123463	0.0123463	0.0123463	0.00923103	0.00613505
	62	Tor tambra Malaysia KJ880044	0.0218103	0.0218103	0.0218103	0.0218103	0.0218103	0.0218103	0.0218103	0.0218103	0.0218103	0.0218103	0.0218103	0.0218103	0.0218103	0.0218103	0.0218103	0.0218103	0.0218103	0.0218103	0.0218103	0.0218103	0.0218103	0.0218103	0.0218103	0.0218103	0.0218103	0.0218103	0.0218103	0.0218103	0.0218103	0.0218103	0.0218103	0.0218103	0.0123463	0.0123463	0.0123463	0.0123463	0.0123463	0.0123463	0.0123463	0.0123463	0.00923103	0.00923103	0.0123463	0.0123463	0.0123463	0.00923103	0.00613505
	63	Tor tambra Malaysia NC_036511	0.0218103	0.0218103	0.0218103	0.0218103	0.0218103	0.0218103	0.0218103	0.0218103	0.0218103	0.0218103	0.0218103	0.0218103	0.0218103	0.0218103	0.0218103	0.0218103	0.0218103	0.0218103	0.0218103	0.0218103	0.0218103	0.0218103	0.0218103	0.0218103	0.0218103	0.0218103	0.0218103	0.0218103	0.0218103	0.0218103	0.0218103	0.0218103	0.0123463	0.0123463	0.0123463	0.0123463	0.0123463	0.0123463	0.0123463	0.0123463	0.00923103	0.00923103	0.0123463	0.0123463	0.0123463	0.00923103	0.00613505
	64	Tor tambra Java, Indonesia MW471075	0.0218103	0.0218103	0.0218103	0.0218103	0.0218103	0.0218103	0.0218103	0.0218103	0.0218103	0.0218103	0.0218103	0.0218103	0.0218103	0.0218103	0.0218103	0.0218103	0.0218103	0.0218103	0.0218103	0.0218103	0.0218103	0.0218103	0.0218103	0.0218103	0.0218103	0.0218103	0.0218103	0.0218103	0.0218103	0.0218103	0.0218103	0.0218103	0.0123463	0.0123463	0.0123463	0.0123463	0.0123463	0.0123463	0.0123463	0.0123463	0.00923103	0.00923103	0.0123463	0.0123463	0.0123463	0.00923103	0.00613505
	65	Tor tambra Java, Indonesia MW471077	0.0218103	0.0218103	0.0218103	0.0218103	0.0218103	0.0218103	0.0218103	0.0218103	0.0218103	0.0218103	0.0218103	0.0218103	0.0218103	0.0218103	0.0218103	0.0218103	0.0218103	0.0218103	0.0218103	0.0218103	0.0218103	0.0218103	0.0218103	0.0218103	0.0218103	0.0218103	0.0218103	0.0218103	0.0218103	0.0218103	0.0218103	0.0218103	0.0123463	0.0123463	0.0123463	0.0123463	0.0123463	0.0123463	0.0123463	0.0123463	0.00923103	0.00923103	0.0123463	0.0123463	0.0123463	0.00923103	0.00613505
	66	Tor tambra Pahang, Malaysia MW471076	0.0218103	0.0218103	0.0218103	0.0218103	0.0218103	0.0218103	0.0218103	0.0218103	0.0218103	0.0218103	0.0218103	0.0218103	0.0218103	0.0218103	0.0218103	0.0218103	0.0218103	0.0218103	0.0218103	0.0218103	0.0218103	0.0218103	0.0218103	0.0218103	0.0218103	0.0218103	0.0218103	0.0218103	0.0218103	0.0218103	0.0218103	0.0218103	0.0123463	0.0123463	0.0123463	0.0123463	0.0123463	0.0123463	0.0123463	0.0123463	0.00923103	0.00923103	0.0123463	0.0123463	0.0123463	0.00923103	0.00613505
	67	Tor tambra Terrengganu, Malaysia MW471074	0.0218103	0.0218103	0.0218103	0.0218103	0.0218103	0.0218103	0.0218103	0.0218103	0.0218103	0.0218103	0.0218103	0.0218103	0.0218103	0.0218103	0.0218103	0.0218103	0.0218103	0.0218103	0.0218103	0.0218103	0.0218103	0.0218103	0.0218103	0.0218103	0.0218103	0.0218103	0.0218103	0.0218103	0.0218103	0.0218103	0.0218103	0.0218103	0.0123463	0.0123463	0.0123463	0.0123463	0.0123463	0.0123463	0.0123463	0.0123463	0.00923103	0.00923103	0.0123463	0.0123463	0.0123463	0.00923103	0.00613505
	68	Tor tambra Terrengganu, Malaysia MW471073	0.0218103	0.0218103	0.0218103	0.0218103	0.0218103	0.0218103	0.0218103	0.0218103	0.0218103	0.0218103	0.0218103	0.0218103	0.0218103	0.0218103	0.0218103	0.0218103	0.0218103	0.0218103	0.0218103	0.0218103	0.0218103	0.0218103	0.0218103	0.0218103	0.0218103	0.0218103	0.0218103	0.0218103	0.0218103	0.0218103	0.0218103	0.0218103	0.0123463	0.0123463	0.0123463	0.0123463	0.0123463	0.0123463	0.0123463	0.0123463	0.00923103	0.00923103	0.0123463	0.0123463	0.0123463	0.00923103	0.00613505
	69	Tor 'tambroides' Sarawak, Malaysia MW471072	0.0218103	0.0218103	0.0218103	0.0218103	0.0218103	0.0218103	0.0218103	0.0218103	0.0218103	0.0218103	0.0218103	0.0218103	0.0218103	0.0218103	0.0218103	0.0218103	0.0218103	0.0218103	0.0218103	0.0218103	0.0218103	0.0218103	0.0218103	0.0218103	0.0218103	0.0218103	0.0218103	0.0218103	0.0218103	0.0218103	0.0218103	0.0218103	0.0123463	0.0123463	0.0123463	0.0123463	0.0123463	0.0123463	0.0123463	0.0123463	0.00923103	0.00923103	0.0123463	0.0123463	0.0123463	0.00923103	0.00613505
	70	Tor 'tambroides' Sarawak, Malaysia MW471069	0.0218103	0.0218103	0.0218103	0.0218103	0.0218103	0.0218103	0.0218103	0.0218103	0.0218103	0.0218103	0.0218103	0.0218103	0.0218103	0.0218103	0.0218103	0.0218103	0.0218103	0.0218103	0.0218103	0.0218103	0.0218103	0.0218103	0.0218103	0.0218103	0.0218103	0.0218103	0.0218103	0.0218103	0.0218103	0.0218103	0.0218103	0.0218103	0.0123463	0.0123463	0.0123463	0.0123463	0.0123463	0.0123463	0.0123463	0.0123463	0.00923103	0.00923103	0.0123463	0.0123463	0.0123463	0.00923103	0.00613505
	71	Tor tambra Klawing River Java, Indonesia KT354849	0.0218103	0.0218103	0.0218103	0.0218103	0.0218103	0.0218103	0.0218103	0.0218103	0.0218103	0.0218103	0.0218103	0.0218103	0.0218103	0.0218103	0.0218103	0.0218103	0.0218103	0.0218103	0.0218103	0.0218103	0.0218103	0.0218103	0.0218103	0.0218103	0.0218103	0.0218103	0.0218103	0.0218103	0.0218103	0.0218103	0.0218103	0.0218103	0.0123463	0.0123463	0.0123463	0.0123463	0.0123463	0.0123463	0.0123463	0.0123463	0.00923103	0.00923103	0.0123463	0.0123463	0.0123463	0.00923103	0.00613505
	72	Tor tambra Klawing River Java, Indonesia KT354850	0.0218103	0.0218103	0.0218103	0.0218103	0.0218103	0.0218103	0.0218103	0.0218103	0.0218103	0.0218103	0.0218103	0.0218103	0.0218103	0.0218103	0.0218103	0.0218103	0.0218103	0.0218103	0.0218103	0.0218103	0.0218103	0.0218103	0.0218103	0.0218103	0.0218103	0.0218103	0.0218103	0.0218103	0.0218103	0.0218103	0.0218103	0.0218103	0.0123463	0.0123463	0.0123463	0.0123463	0.0123463	0.0123463	0.0123463	0.0123463	0.00923103	0.00923103	0.0123463	0.0123463	0.0123463	0.00923103	0.00613505
	73	Tor tambra Klawing River Java, Indonesia KT354851	0.0218103	0.0218103	0.0218103	0.0218103	0.0218103	0.0218103	0.0218103	0.0218103	0.0218103	0.0218103	0.0218103	0.0218103	0.0218103	0.0218103	0.0218103	0.0218103	0.0218103	0.0218103	0.0218103	0.0218103	0.0218103	0.0218103	0.0218103	0.0218103	0.0218103	0.0218103	0.0218103	0.0218103	0.0218103	0.0218103	0.0218103	0.0218103	0.0123463	0.0123463	0.0123463	0.0123463	0.0123463	0.0123463	0.0123463	0.0123463	0.00923103	0.00923103	0.0123463	0.0123463	0.0123463	0.00923103	0.00613505
	74	Tor tambra Klawing River Java, Indonesia KT354854	0.0218103	0.0218103	0.0218103	0.0218103	0.0218103	0.0218103	0.0218103	0.0218103	0.0218103	0.0218103	0.0218103	0.0218103	0.0218103	0.0218103	0.0218103	0.0218103	0.0218103	0.0218103	0.0218103	0.0218103	0.0218103	0.0218103	0.0218103	0.0218103	0.0218103	0.0218103	0.0218103	0.0218103	0.0218103	0.0218103	0.0218103	0.0218103	0.0123463	0.0123463	0.0123463	0.0123463	0.0123463	0.0123463	0.0123463	0.0123463	0.00923103	0.00923103	0.0123463	0.0123463	0.0123463	0.00923103	0.00613505
	75	Tor tambra Klawing River Java, Indonesia KT354855	0.0218103	0.0218103	0.0218103	0.0218103	0.0218103	0.0218103	0.0218103	0.0218103	0.0218103	0.0218103	0.0218103	0.0218103	0.0218103	0.0218103	0.0218103	0.0218103	0.0218103	0.0218103	0.0218103	0.0218103	0.0218103	0.0218103	0.0218103	0.0218103	0.0218103	0.0218103	0.0218103	0.0218103	0.0218103	0.0218103	0.0218103	0.0218103	0.0123463	0.0123463	0.0123463	0.0123463	0.0123463	0.0123463	0.0123463	0.0123463	0.00923103	0.00923103	0.0123463	0.0123463	0.0123463	0.00923103	0.00613505
	76	Tor tambra Klawing River Java, Indonesia KT354856	0.0218103	0.0218103	0.0218103	0.0218103	0.0218103	0.0218103	0.0218103	0.0218103	0.0218103	0.0218103	0.0218103	0.0218103	0.0218103	0.0218103	0.0218103	0.0218103	0.0218103	0.0218103	0.0218103	0.0218103	0.0218103	0.0218103	0.0218103	0.0218103	0.0218103	0.0218103	0.0218103	0.0218103	0.0218103	0.0218103	0.0218103	0.0218103	0.0123463	0.0123463	0.0123463	0.0123463	0.0123463	0.0123463	0.0123463	0.0123463	0.00923103	0.00923103	0.0123463	0.0123463	0.0123463	0.00923103	0.00613505
	77	Tor tambra Klawing River Java, Indonesia KT354857	0.0218103	0.0218103	0.0218103	0.0218103	0.0218103	0.0218103	0.0218103	0.0218103	0.0218103	0.0218103	0.0218103	0.0218103	0.0218103	0.0218103	0.0218103	0.0218103	0.0218103	0.0218103	0.0218103	0.0218103	0.0218103	0.0218103	0.0218103	0.0218103	0.0218103	0.0218103	0.0218103	0.0218103	0.0218103	0.0218103	0.0218103	0.0218103	0.0123463	0.0123463	0.0123463	0.0123463	0.0123463	0.0123463	0.0123463	0.0123463	0.00923103	0.00923103	0.0123463	0.0123463	0.0123463	0.00923103	0.00613505
	78	Tor tambra Pahang, Malaysia KT354837	0.0218103	0.0218103	0.0218103	0.0218103	0.0218103	0.0218103	0.0218103	0.0218103	0.0218103	0.0218103	0.0218103	0.0218103	0.0218103	0.0218103	0.0218103	0.0218103	0.0218103	0.0218103	0.0218103	0.0218103	0.0218103	0.0218103	0.0218103	0.0218103	0.0218103	0.0218103	0.0218103	0.0218103	0.0218103	0.0218103	0.0218103	0.0218103	0.0123463	0.0123463	0.0123463	0.0123463	0.0123463	0.0123463	0.0123463	0.0123463	0.00923103	0.00923103	0.0123463	0.0123463	0.0123463	0.00923103	0.00613505
	79	Tor tambra Pahang, Malaysia KT159239	0.0218103	0.0218103	0.0218103	0.0218103	0.0218103	0.0218103	0.0218103	0.0218103	0.0218103	0.0218103	0.0218103	0.0218103	0.0218103	0.0218103	0.0218103	0.0218103	0.0218103	0.0218103	0.0218103	0.0218103	0.0218103	0.0218103	0.0218103	0.0218103	0.0218103	0.0218103	0.0218103	0.0218103	0.0218103	0.0218103	0.0218103	0.0218103	0.0123463	0.0123463	0.0123463	0.0123463	0.0123463	0.0123463	0.0123463	0.0123463	0.00923103	0.00923103	0.0123463	0.0123463	0.0123463	0.00923103	0.00613505
	80	Tor tambra Pahang, Malaysia KT354842	0.0218103	0.0218103	0.0218103	0.0218103	0.0218103	0.0218103	0.0218103	0.0218103	0.0218103	0.0218103	0.0218103	0.0218103	0.0218103	0.0218103	0.0218103	0.0218103	0.0218103	0.0218103	0.0218103	0.0218103	0.0218103	0.0218103	0.0218103	0.0218103	0.0218103	0.0218103	0.0218103	0.0218103	0.0218103	0.0218103	0.0218103	0.0218103	0.0123463	0.0123463	0.0123463	0.0123463	0.0123463	0.0123463	0.0123463	0.0123463	0.00923103	0.00923103	0.0123463	0.0123463	0.0123463	0.00923103	0.00613505
	81	Tor tambra Pahang, Malaysia KT354843	0.0218103	0.0218103	0.0218103	0.0218103	0.0218103	0.0218103	0.0218103	0.0218103	0.0218103	0.0218103	0.0218103	0.0218103	0.0218103	0.0218103	0.0218103	0.0218103	0.0218103	0.0218103	0.0218103	0.0218103	0.0218103	0.0218103	0.0218103	0.0218103	0.0218103	0.0218103	0.0218103	0.0218103	0.0218103	0.0218103	0.0218103	0.0218103	0.0123463	0.0123463	0.0123463	0.0123463	0.0123463	0.0123463	0.0123463	0.0123463	0.00923103	0.00923103	0.0123463	0.0123463	0.0123463	0.00923103	0.00613505
	82	Tor tambra Pahang, Malaysia KT354840	0.0218103	0.0218103	0.0218103	0.0218103	0.0218103	0.0218103	0.0218103	0.0218103	0.0218103	0.0218103	0.0218103	0.0218103	0.0218103	0.0218103	0.0218103	0.0218103	0.0218103	0.0218103	0.0218103	0.0218103	0.0218103	0.0218103	0.0218103	0.0218103	0.0218103	0.0218103	0.0218103	0.0218103	0.0218103	0.0218103	0.0218103	0.0218103	0.0123463	0.0123463	0.0123463	0.0123463	0.0123463	0.0123463	0.0123463	0.0123463	0.00923103	0.00923103	0.0123463	0.0123463	0.0123463	0.00923103	0.00613505
	83	RVF071 Khao Sok, Surat Thani (S7)	0.0282207	0.0282207	0.0282207	0.0282207	0.0282207	0.0282207	0.0282207	0.0282207	0.0282207	0.0282207	0.0282207	0.0282207	0.0282207	0.0282207	0.0282207	0.0282207	0.0282207	0.0282207	0.0282207	0.0282207	0.0282207	0.0282207	0.0282207	0.0282207	0.0282207	0.0282207	0.0282207	0.0282207	0.0282207	0.0282207	0.0282207	0.0282207	0.0186357	0.0186357	0.0186357	0.0186357	0.0186357	0.0186357	0.0186357	0.0186357	0.0154811	0.0154811	0.0186357	0.0186357	0.0186357	0.0154811	0.0123463
	84	RVF068 Banglang, Yala (S8)	0.0186357	0.0186357	0.0186357	0.0186357	0.0186357	0.0186357	0.0186357	0.0186357	0.0186357	0.0186357	0.0186357	0.0186357	0.0186357	0.0186357	0.0186357	0.0186357	0.0186357	0.0186357	0.0186357	0.0186357	0.0186357	0.0186357	0.0186357	0.0186357	0.0186357	0.0186357	0.0186357	0.0186357	0.0186357	0.0186357	0.0186357	0.0186357	0.0154811	0.0154811	0.0154811	0.0154811	0.0154811	0.0154811	0.0154811	0.0154811	0.0123463	0.0123463	0.0154811	0.0154811	0.0154811	0.0123463	0.00923103
	85	T8 Banglang, Yala (S8)	0.0186357	0.0186357	0.0186357	0.0186357	0.0186357	0.0186357	0.0186357	0.0186357	0.0186357	0.0186357	0.0186357	0.0186357	0.0186357	0.0186357	0.0186357	0.0186357	0.0186357	0.0186357	0.0186357	0.0186357	0.0186357	0.0186357	0.0186357	0.0186357	0.0186357	0.0186357	0.0186357	0.0186357	0.0186357	0.0186357	0.0186357	0.0186357	0.0154811	0.0154811	0.0154811	0.0154811	0.0154811	0.0154811	0.0154811	0.0154811	0.0123463	0.0123463	0.0154811	0.0154811	0.0154811	0.0123463	0.00923103
	86	RVF067 Banglang, Yala (S8)	0.0218103	0.0218103	0.0218103	0.0218103	0.0218103	0.0218103	0.0218103	0.0218103	0.0218103	0.0218103	0.0218103	0.0218103	0.0218103	0.0218103	0.0218103	0.0218103	0.0218103	0.0218103	0.0218103	0.0218103	0.0218103	0.0218103	0.0218103	0.0218103	0.0218103	0.0218103	0.0218103	0.0218103	0.0218103	0.0218103	0.0218103	0.0218103	0.0123463	0.0123463	0.0123463	0.0123463	0.0123463	0.0123463	0.0123463	0.0123463	0.00923103	0.00923103	0.0123463	0.0123463	0.0123463	0.00923103	0.00613505
	87	T7 Banglang, Yala	0.0218103	0.0218103	0.0218103	0.0218103	0.0218103	0.0218103	0.0218103	0.0218103	0.0218103	0.0218103	0.0218103	0.0218103	0.0218103	0.0218103	0.0218103	0.0218103	0.0218103	0.0218103	0.0218103	0.0218103	0.0218103	0.0218103	0.0218103	0.0218103	0.0218103	0.0218103	0.0218103	0.0218103	0.0218103	0.0218103	0.0218103	0.0218103	0.0123463	0.0123463	0.0123463	0.0123463	0.0123463	0.0123463	0.0123463	0.0123463	0.00923103	0.00923103	0.0123463	0.0123463	0.0123463	0.00923103	0.00613505
	88	RVF050 Pran Buri River, Prachuap Khiri Khan (S6)	0.0282207	0.0282207	0.0282207	0.0282207	0.0282207	0.0282207	0.0282207	0.0282207	0.0282207	0.0282207	0.0282207	0.0282207	0.0282207	0.0282207	0.0282207	0.0282207	0.0282207	0.0282207	0.0282207	0.0282207	0.0282207	0.0282207	0.0282207	0.0282207	0.0282207	0.0282207	0.0282207	0.0282207	0.0282207	0.0282207	0.0282207	0.0282207	0.0186357	0.0186357	0.0186357	0.0186357	0.0186357	0.0186357	0.0186357	0.0186357	0.0154811	0.0154811	0.0186357	0.0186357	0.0186357	0.0154811	0.0123463
D	89	MM02 Vajiralongkorn Dam , Kanchanaburi (W5)	0.0281394	0.0281394	0.0281394	0.0281394	0.0281394	0.0281394	0.0281394	0.0281394	0.0281394	0.0281394	0.0281394	0.0281394	0.0281394	0.0281394	0.0281394	0.0281394	0.0281394	0.0281394	0.0281394	0.0281394	0.0281394	0.0281394	0.0281394	0.0281394	0.0281394	0.0281394	0.0281394	0.0281394	0.0281394	0.0281394	0.0281394	0.0281394	0.0249343	0.0249343	0.0249343	0.0249343	0.0249343	0.0249343	0.0249343	0.0249343	0.0217495	0.0217495	0.0249343	0.0249343	0.0249343	0.0217495	0.0313652
	90	RVF015Moei River, Tak (W3)	0.0281394	0.0281394	0.0281394	0.0281394	0.0281394	0.0281394	0.0281394	0.0281394	0.0281394	0.0281394	0.0281394	0.0281394	0.0281394	0.0281394	0.0281394	0.0281394	0.0281394	0.0281394	0.0281394	0.0281394	0.0281394	0.0281394	0.0281394	0.0281394	0.0281394	0.0281394	0.0281394	0.0281394	0.0281394	0.0281394	0.0281394	0.0281394	0.0249343	0.0249343	0.0249343	0.0249343	0.0249343	0.0249343	0.0249343	0.0249343	0.0217495	0.0217495	0.0249343	0.0249343	0.0249343	0.0217495	0.0313652
	91	Tor douronensis Malaysia JN646100	0.0443608	0.0443608	0.0443608	0.0443608	0.0443608	0.0443608	0.0443608	0.0443608	0.0443608	0.0443608	0.0443608	0.0443608	0.0443608	0.0443608	0.0443608	0.0443608	0.0443608	0.0443608	0.0443608	0.0443608	0.0443608	0.0443608	0.0443608	0.0443608	0.0443608	0.0443608	0.0443608	0.0443608	0.0443608	0.0443608	0.0443608	0.0443608	0.0410605	0.0410605	0.0410605	0.0410605	0.0410605	0.0410605	0.0410605	0.0410605	0.0377818	0.0377818	0.0410605	0.0410605	0.0410605	0.0377818	0.0476831
	92	Tor douronensis Malaysia KF240784	0.03788	0.03788	0.03788	0.03788	0.03788	0.03788	0.03788	0.03788	0.03788	0.03788	0.03788	0.03788	0.03788	0.03788	0.03788	0.03788	0.03788	0.03788	0.03788	0.03788	0.03788	0.03788	0.03788	0.03788	0.03788	0.03788	0.03788	0.03788	0.03788	0.03788	0.03788	0.03788	0.034612	0.034612	0.034612	0.034612	0.034612	0.034612	0.034612	0.034612	0.0313652	0.0313652	0.034612	0.034612	0.034612	0.0313652	0.0411695
	93	Tor tambroides Malaysia KF240785	0.03788	0.03788	0.03788	0.03788	0.03788	0.03788	0.03788	0.03788	0.03788	0.03788	0.03788	0.03788	0.03788	0.03788	0.03788	0.03788	0.03788	0.03788	0.03788	0.03788	0.03788	0.03788	0.03788	0.03788	0.03788	0.03788	0.03788	0.03788	0.03788	0.03788	0.03788	0.03788	0.034612	0.034612	0.034612	0.034612	0.034612	0.034612	0.034612	0.034612	0.0313652	0.0313652	0.034612	0.034612	0.034612	0.0313652	0.0411695
	94	Tor_tambroides_Tarusan_Indonesia_KC905024	0.037993	0.037993	0.037993	0.037993	0.037993	0.037993	0.037993	0.037993	0.037993	0.037993	0.037993	0.037993	0.037993	0.037993	0.037993	0.037993	0.037993	0.037993	0.037993	0.037993	0.037993	0.037993	0.037993	0.037993	0.037993	0.037993	0.037993	0.037993	0.037993	0.037993	0.037993	0.037993	0.0347143	0.0347143	0.0347143	0.0347143	0.0347143	0.0347143	0.0347143	0.0347143	0.0314569	0.0314569	0.0347143	0.0347143	0.0347143	0.0314569	0.0412933
	95	Tor tambroides Minggu, Indonesia KC905023	0.037993	0.037993	0.037993	0.037993	0.037993	0.037993	0.037993	0.037993	0.037993	0.037993	0.037993	0.037993	0.037993	0.037993	0.037993	0.037993	0.037993	0.037993	0.037993	0.037993	0.037993	0.037993	0.037993	0.037993	0.037993	0.037993	0.037993	0.037993	0.037993	0.037993	0.037993	0.037993	0.0347143	0.0347143	0.0347143	0.0347143	0.0347143	0.0347143	0.0347143	0.0347143	0.0314569	0.0314569	0.0347143	0.0347143	0.0347143	0.0314569	0.0412933
	96	Tor tambroides Minggu, Indonesia KC905022	0.037993	0.037993	0.037993	0.037993	0.037993	0.037993	0.037993	0.037993	0.037993	0.037993	0.037993	0.037993	0.037993	0.037993	0.037993	0.037993	0.037993	0.037993	0.037993	0.037993	0.037993	0.037993	0.037993	0.037993	0.037993	0.037993	0.037993	0.037993	0.037993	0.037993	0.037993	0.037993	0.0347143	0.0347143	0.0347143	0.0347143	0.0347143	0.0347143	0.0347143	0.0347143	0.0314569	0.0314569	0.0347143	0.0347143	0.0347143	0.0314569	0.0412933
	97	Tor tambroides Minggu, Indonesia _KC905021	0.037993	0.037993	0.037993	0.037993	0.037993	0.037993	0.037993	0.037993	0.037993	0.037993	0.037993	0.037993	0.037993	0.037993	0.037993	0.037993	0.037993	0.037993	0.037993	0.037993	0.037993	0.037993	0.037993	0.037993	0.037993	0.037993	0.037993	0.037993	0.037993	0.037993	0.037993	0.037993	0.0347143	0.0347143	0.0347143	0.0347143	0.0347143	0.0347143	0.0347143	0.0347143	0.0314569	0.0314569	0.0347143	0.0347143	0.0347143	0.0314569	0.0412933
	98	Tor tambroides Tarusan, Indonesia KC905020	0.037993	0.037993	0.037993	0.037993	0.037993	0.037993	0.037993	0.037993	0.037993	0.037993	0.037993	0.037993	0.037993	0.037993	0.037993	0.037993	0.037993	0.037993	0.037993	0.037993	0.037993	0.037993	0.037993	0.037993	0.037993	0.037993	0.037993	0.037993	0.037993	0.037993	0.037993	0.037993	0.0347143	0.0347143	0.0347143	0.0347143	0.0347143	0.0347143	0.0347143	0.0347143	0.0314569	0.0314569	0.0347143	0.0347143	0.0347143	0.0314569	0.0412933
	99	Tor tambroides Jawa Tengah, Indonesia KU692919	0.0412933	0.0412933	0.0412933	0.0412933	0.0412933	0.0412933	0.0412933	0.0412933	0.0412933	0.0412933	0.0412933	0.0412933	0.0412933	0.0412933	0.0412933	0.0412933	0.0412933	0.0412933	0.0412933	0.0412933	0.0412933	0.0412933	0.0412933	0.0412933	0.0412933	0.0412933	0.0412933	0.0412933	0.0412933	0.0412933	0.0412933	0.0412933	0.037993	0.037993	0.037993	0.037993	0.037993	0.037993	0.037993	0.037993	0.0347143	0.0347143	0.037993	0.037993	0.037993	0.0347143	0.0446156
	100	Tor tambroides Jawa Tengah, Indonesia KU692918	0.0412933	0.0412933	0.0412933	0.0412933	0.0412933	0.0412933	0.0412933	0.0412933	0.0412933	0.0412933	0.0412933	0.0412933	0.0412933	0.0412933	0.0412933	0.0412933	0.0412933	0.0412933	0.0412933	0.0412933	0.0412933	0.0412933	0.0412933	0.0412933	0.0412933	0.0412933	0.0412933	0.0412933	0.0412933	0.0412933	0.0412933	0.0412933	0.037993	0.037993	0.037993	0.037993	0.037993	0.037993	0.037993	0.037993	0.0347143	0.0347143	0.037993	0.037993	0.037993	0.0347143	0.0446156
	101	Tor tambroides Manna River, South Sumatra, Indonesia JQ665822	0.0412933	0.0412933	0.0412933	0.0412933	0.0412933	0.0412933	0.0412933	0.0412933	0.0412933	0.0412933	0.0412933	0.0412933	0.0412933	0.0412933	0.0412933	0.0412933	0.0412933	0.0412933	0.0412933	0.0412933	0.0412933	0.0412933	0.0412933	0.0412933	0.0412933	0.0412933	0.0412933	0.0412933	0.0412933	0.0412933	0.0412933	0.0412933	0.037993	0.037993	0.037993	0.037993	0.037993	0.037993	0.037993	0.037993	0.0347143	0.0347143	0.037993	0.037993	0.037993	0.0347143	0.0446156
	102	Tor tambroides Manna River, South Sumatra, Indonesia JQ665823	0.0412933	0.0412933	0.0412933	0.0412933	0.0412933	0.0412933	0.0412933	0.0412933	0.0412933	0.0412933	0.0412933	0.0412933	0.0412933	0.0412933	0.0412933	0.0412933	0.0412933	0.0412933	0.0412933	0.0412933	0.0412933	0.0412933	0.0412933	0.0412933	0.0412933	0.0412933	0.0412933	0.0412933	0.0412933	0.0412933	0.0412933	0.0412933	0.037993	0.037993	0.037993	0.037993	0.037993	0.037993	0.037993	0.037993	0.0347143	0.0347143	0.037993	0.037993	0.037993	0.0347143	0.0446156
	103	Tor tambroides Manna River, South Sumatra, Indonesia JQ665804	0.0412933	0.0412933	0.0412933	0.0412933	0.0412933	0.0412933	0.0412933	0.0412933	0.0412933	0.0412933	0.0412933	0.0412933	0.0412933	0.0412933	0.0412933	0.0412933	0.0412933	0.0412933	0.0412933	0.0412933	0.0412933	0.0412933	0.0412933	0.0412933	0.0412933	0.0412933	0.0412933	0.0412933	0.0412933	0.0412933	0.0412933	0.0412933	0.037993	0.037993	0.037993	0.037993	0.037993	0.037993	0.037993	0.037993	0.0347143	0.0347143	0.037993	0.037993	0.037993	0.0347143	0.0446156
	104	Tor tambroides Manna River, South Sumatra, Indonesia JQ665801	0.0347143	0.0347143	0.0347143	0.0347143	0.0347143	0.0347143	0.0347143	0.0347143	0.0347143	0.0347143	0.0347143	0.0347143	0.0347143	0.0347143	0.0347143	0.0347143	0.0347143	0.0347143	0.0347143	0.0347143	0.0347143	0.0347143	0.0347143	0.0347143	0.0347143	0.0347143	0.0347143	0.0347143	0.0347143	0.0347143	0.0347143	0.0347143	0.0314569	0.0314569	0.0314569	0.0314569	0.0314569	0.0314569	0.0314569	0.0314569	0.0282207	0.0282207	0.0314569	0.0314569	0.0314569	0.0282207	0.037993
	105	Tor tambroides Minggu, Indonesia KC905019	0.0412933	0.0412933	0.0412933	0.0412933	0.0412933	0.0412933	0.0412933	0.0412933	0.0412933	0.0412933	0.0412933	0.0412933	0.0412933	0.0412933	0.0412933	0.0412933	0.0412933	0.0412933	0.0412933	0.0412933	0.0412933	0.0412933	0.0412933	0.0412933	0.0412933	0.0412933	0.0412933	0.0412933	0.0412933	0.0412933	0.0412933	0.0412933	0.037993	0.037993	0.037993	0.037993	0.037993	0.037993	0.037993	0.037993	0.0347143	0.0347143	0.037993	0.037993	0.037993	0.0347143	0.0446156
	106	Tor tambroides Minggu, Indonesia KC905018	0.0412933	0.0412933	0.0412933	0.0412933	0.0412933	0.0412933	0.0412933	0.0412933	0.0412933	0.0412933	0.0412933	0.0412933	0.0412933	0.0412933	0.0412933	0.0412933	0.0412933	0.0412933	0.0412933	0.0412933	0.0412933	0.0412933	0.0412933	0.0412933	0.0412933	0.0412933	0.0412933	0.0412933	0.0412933	0.0412933	0.0412933	0.0412933	0.037993	0.037993	0.037993	0.037993	0.037993	0.037993	0.037993	0.037993	0.0347143	0.0347143	0.037993	0.037993	0.037993	0.0347143	0.0446156
	107	Tor tambroides Minggu, Indonesia KC905017	0.0412933	0.0412933	0.0412933	0.0412933	0.0412933	0.0412933	0.0412933	0.0412933	0.0412933	0.0412933	0.0412933	0.0412933	0.0412933	0.0412933	0.0412933	0.0412933	0.0412933	0.0412933	0.0412933	0.0412933	0.0412933	0.0412933	0.0412933	0.0412933	0.0412933	0.0412933	0.0412933	0.0412933	0.0412933	0.0412933	0.0412933	0.0412933	0.037993	0.037993	0.037993	0.037993	0.037993	0.037993	0.037993	0.037993	0.0347143	0.0347143	0.037993	0.037993	0.037993	0.0347143	0.0446156
	108	Tor tambroides Minggu, Indonesia KC905016	0.0412933	0.0412933	0.0412933	0.0412933	0.0412933	0.0412933	0.0412933	0.0412933	0.0412933	0.0412933	0.0412933	0.0412933	0.0412933	0.0412933	0.0412933	0.0412933	0.0412933	0.0412933	0.0412933	0.0412933	0.0412933	0.0412933	0.0412933	0.0412933	0.0412933	0.0412933	0.0412933	0.0412933	0.0412933	0.0412933	0.0412933	0.0412933	0.037993	0.037993	0.037993	0.037993	0.037993	0.037993	0.037993	0.037993	0.0347143	0.0347143	0.037993	0.037993	0.037993	0.0347143	0.0446156
	109	Tor tambroides Lundang, Indonesia KC905015	0.0412933	0.0412933	0.0412933	0.0412933	0.0412933	0.0412933	0.0412933	0.0412933	0.0412933	0.0412933	0.0412933	0.0412933	0.0412933	0.0412933	0.0412933	0.0412933	0.0412933	0.0412933	0.0412933	0.0412933	0.0412933	0.0412933	0.0412933	0.0412933	0.0412933	0.0412933	0.0412933	0.0412933	0.0412933	0.0412933	0.0412933	0.0412933	0.037993	0.037993	0.037993	0.037993	0.037993	0.037993	0.037993	0.037993	0.0347143	0.0347143	0.037993	0.037993	0.037993	0.0347143	0.0446156
	110	Tor tambroides Lundang, Indonesia KC905014	0.0412933	0.0412933	0.0412933	0.0412933	0.0412933	0.0412933	0.0412933	0.0412933	0.0412933	0.0412933	0.0412933	0.0412933	0.0412933	0.0412933	0.0412933	0.0412933	0.0412933	0.0412933	0.0412933	0.0412933	0.0412933	0.0412933	0.0412933	0.0412933	0.0412933	0.0412933	0.0412933	0.0412933	0.0412933	0.0412933	0.0412933	0.0412933	0.037993	0.037993	0.037993	0.037993	0.037993	0.037993	0.037993	0.037993	0.0347143	0.0347143	0.037993	0.037993	0.037993	0.0347143	0.0446156
	111	Tor tambroides Lundang, Indonesia KC905013	0.0412933	0.0412933	0.0412933	0.0412933	0.0412933	0.0412933	0.0412933	0.0412933	0.0412933	0.0412933	0.0412933	0.0412933	0.0412933	0.0412933	0.0412933	0.0412933	0.0412933	0.0412933	0.0412933	0.0412933	0.0412933	0.0412933	0.0412933	0.0412933	0.0412933	0.0412933	0.0412933	0.0412933	0.0412933	0.0412933	0.0412933	0.0412933	0.037993	0.037993	0.037993	0.037993	0.037993	0.037993	0.037993	0.037993	0.0347143	0.0347143	0.037993	0.037993	0.037993	0.0347143	0.0446156
	112	Tor tambroides Lundang, Indonesia KC905012	0.0412933	0.0412933	0.0412933	0.0412933	0.0412933	0.0412933	0.0412933	0.0412933	0.0412933	0.0412933	0.0412933	0.0412933	0.0412933	0.0412933	0.0412933	0.0412933	0.0412933	0.0412933	0.0412933	0.0412933	0.0412933	0.0412933	0.0412933	0.0412933	0.0412933	0.0412933	0.0412933	0.0412933	0.0412933	0.0412933	0.0412933	0.0412933	0.037993	0.037993	0.037993	0.037993	0.037993	0.037993	0.037993	0.037993	0.0347143	0.0347143	0.037993	0.037993	0.037993	0.0347143	0.0446156
	113	Tor tambroides Lundang, Indonesia KC905011	0.0412933	0.0412933	0.0412933	0.0412933	0.0412933	0.0412933	0.0412933	0.0412933	0.0412933	0.0412933	0.0412933	0.0412933	0.0412933	0.0412933	0.0412933	0.0412933	0.0412933	0.0412933	0.0412933	0.0412933	0.0412933	0.0412933	0.0412933	0.0412933	0.0412933	0.0412933	0.0412933	0.0412933	0.0412933	0.0412933	0.0412933	0.0412933	0.037993	0.037993	0.037993	0.037993	0.037993	0.037993	0.037993	0.037993	0.0347143	0.0347143	0.037993	0.037993	0.037993	0.0347143	0.0446156
	114	Tor tambroides Lundang, Indonesia KC905010	0.0412933	0.0412933	0.0412933	0.0412933	0.0412933	0.0412933	0.0412933	0.0412933	0.0412933	0.0412933	0.0412933	0.0412933	0.0412933	0.0412933	0.0412933	0.0412933	0.0412933	0.0412933	0.0412933	0.0412933	0.0412933	0.0412933	0.0412933	0.0412933	0.0412933	0.0412933	0.0412933	0.0412933	0.0412933	0.0412933	0.0412933	0.0412933	0.037993	0.037993	0.037993	0.037993	0.037993	0.037993	0.037993	0.037993	0.0347143	0.0347143	0.037993	0.037993	0.037993	0.0347143	0.0446156
	115	Tor tambroides Lundang, Indonesia KC905009	0.0412933	0.0412933	0.0412933	0.0412933	0.0412933	0.0412933	0.0412933	0.0412933	0.0412933	0.0412933	0.0412933	0.0412933	0.0412933	0.0412933	0.0412933	0.0412933	0.0412933	0.0412933	0.0412933	0.0412933	0.0412933	0.0412933	0.0412933	0.0412933	0.0412933	0.0412933	0.0412933	0.0412933	0.0412933	0.0412933	0.0412933	0.0412933	0.037993	0.037993	0.037993	0.037993	0.037993	0.037993	0.037993	0.037993	0.0347143	0.0347143	0.037993	0.037993	0.037993	0.0347143	0.0446156
	116	Tor tambroides Lundang, Indonesia KC905008	0.0412933	0.0412933	0.0412933	0.0412933	0.0412933	0.0412933	0.0412933	0.0412933	0.0412933	0.0412933	0.0412933	0.0412933	0.0412933	0.0412933	0.0412933	0.0412933	0.0412933	0.0412933	0.0412933	0.0412933	0.0412933	0.0412933	0.0412933	0.0412933	0.0412933	0.0412933	0.0412933	0.0412933	0.0412933	0.0412933	0.0412933	0.0412933	0.037993	0.037993	0.037993	0.037993	0.037993	0.037993	0.037993	0.037993	0.0347143	0.0347143	0.037993	0.037993	0.037993	0.0347143	0.0446156
	117	Tor tambroides Tarusan, Indonesia KC905007	0.0412933	0.0412933	0.0412933	0.0412933	0.0412933	0.0412933	0.0412933	0.0412933	0.0412933	0.0412933	0.0412933	0.0412933	0.0412933	0.0412933	0.0412933	0.0412933	0.0412933	0.0412933	0.0412933	0.0412933	0.0412933	0.0412933	0.0412933	0.0412933	0.0412933	0.0412933	0.0412933	0.0412933	0.0412933	0.0412933	0.0412933	0.0412933	0.037993	0.037993	0.037993	0.037993	0.037993	0.037993	0.037993	0.037993	0.0347143	0.0347143	0.037993	0.037993	0.037993	0.0347143	0.0446156
	118	Tor tambroides Tarusan, Indonesia KC905006	0.0412933	0.0412933	0.0412933	0.0412933	0.0412933	0.0412933	0.0412933	0.0412933	0.0412933	0.0412933	0.0412933	0.0412933	0.0412933	0.0412933	0.0412933	0.0412933	0.0412933	0.0412933	0.0412933	0.0412933	0.0412933	0.0412933	0.0412933	0.0412933	0.0412933	0.0412933	0.0412933	0.0412933	0.0412933	0.0412933	0.0412933	0.0412933	0.037993	0.037993	0.037993	0.037993	0.037993	0.037993	0.037993	0.037993	0.0347143	0.0347143	0.037993	0.037993	0.037993	0.0347143	0.0446156
	119	Tor tambroides Tarusan, Indonesia KC905005	0.0412933	0.0412933	0.0412933	0.0412933	0.0412933	0.0412933	0.0412933	0.0412933	0.0412933	0.0412933	0.0412933	0.0412933	0.0412933	0.0412933	0.0412933	0.0412933	0.0412933	0.0412933	0.0412933	0.0412933	0.0412933	0.0412933	0.0412933	0.0412933	0.0412933	0.0412933	0.0412933	0.0412933	0.0412933	0.0412933	0.0412933	0.0412933	0.037993	0.037993	0.037993	0.037993	0.037993	0.037993	0.037993	0.037993	0.0347143	0.0347143	0.037993	0.037993	0.037993	0.0347143	0.0446156
	120	Tor tambroides Tarusan, Indonesia KC905004	0.0412933	0.0412933	0.0412933	0.0412933	0.0412933	0.0412933	0.0412933	0.0412933	0.0412933	0.0412933	0.0412933	0.0412933	0.0412933	0.0412933	0.0412933	0.0412933	0.0412933	0.0412933	0.0412933	0.0412933	0.0412933	0.0412933	0.0412933	0.0412933	0.0412933	0.0412933	0.0412933	0.0412933	0.0412933	0.0412933	0.0412933	0.0412933	0.037993	0.037993	0.037993	0.037993	0.037993	0.037993	0.037993	0.037993	0.0347143	0.0347143	0.037993	0.037993	0.037993	0.0347143	0.0446156
	121	Tor tambroides Tarusan, Indonesia KC905003	0.0412933	0.0412933	0.0412933	0.0412933	0.0412933	0.0412933	0.0412933	0.0412933	0.0412933	0.0412933	0.0412933	0.0412933	0.0412933	0.0412933	0.0412933	0.0412933	0.0412933	0.0412933	0.0412933	0.0412933	0.0412933	0.0412933	0.0412933	0.0412933	0.0412933	0.0412933	0.0412933	0.0412933	0.0412933	0.0412933	0.0412933	0.0412933	0.037993	0.037993	0.037993	0.037993	0.037993	0.037993	0.037993	0.037993	0.0347143	0.0347143	0.037993	0.037993	0.037993	0.0347143	0.0446156
	122	Tor tambroides Tarusan, Indonesia KC905002	0.0412933	0.0412933	0.0412933	0.0412933	0.0412933	0.0412933	0.0412933	0.0412933	0.0412933	0.0412933	0.0412933	0.0412933	0.0412933	0.0412933	0.0412933	0.0412933	0.0412933	0.0412933	0.0412933	0.0412933	0.0412933	0.0412933	0.0412933	0.0412933	0.0412933	0.0412933	0.0412933	0.0412933	0.0412933	0.0412933	0.0412933	0.0412933	0.037993	0.037993	0.037993	0.037993	0.037993	0.037993	0.037993	0.037993	0.0347143	0.0347143	0.037993	0.037993	0.037993	0.0347143	0.0446156
	123	Tor tambroides Tarusan, Indonesia KC905001	0.0412933	0.0412933	0.0412933	0.0412933	0.0412933	0.0412933	0.0412933	0.0412933	0.0412933	0.0412933	0.0412933	0.0412933	0.0412933	0.0412933	0.0412933	0.0412933	0.0412933	0.0412933	0.0412933	0.0412933	0.0412933	0.0412933	0.0412933	0.0412933	0.0412933	0.0412933	0.0412933	0.0412933	0.0412933	0.0412933	0.0412933	0.0412933	0.037993	0.037993	0.037993	0.037993	0.037993	0.037993	0.037993	0.037993	0.0347143	0.0347143	0.037993	0.037993	0.037993	0.0347143	0.0446156
	124	Tor putitora CTOL3933 Nepal	0.0250052	0.0250052	0.0250052	0.0250052	0.0250052	0.0250052	0.0250052	0.0250052	0.0250052	0.0250052	0.0250052	0.0250052	0.0250052	0.0250052	0.0250052	0.0250052	0.0250052	0.0250052	0.0250052	0.0250052	0.0250052	0.0250052	0.0250052	0.0250052	0.0250052	0.0250052	0.0250052	0.0250052	0.0250052	0.0250052	0.0250052	0.0250052	0.0218103	0.0218103	0.0218103	0.0218103	0.0218103	0.0218103	0.0218103	0.0218103	0.0186357	0.0186357	0.0218103	0.0218103	0.0218103	0.0186357	0.0282207
	125	Tor yingjiangensis KIZCXY2006057 China	0.0314569	0.0314569	0.0314569	0.0314569	0.0314569	0.0314569	0.0314569	0.0314569	0.0314569	0.0314569	0.0314569	0.0314569	0.0314569	0.0314569	0.0314569	0.0314569	0.0314569	0.0314569	0.0314569	0.0314569	0.0314569	0.0314569	0.0314569	0.0314569	0.0314569	0.0314569	0.0314569	0.0314569	0.0314569	0.0314569	0.0314569	0.0314569	0.0282207	0.0282207	0.0282207	0.0282207	0.0282207	0.0282207	0.0282207	0.0282207	0.0250052	0.0250052	0.0282207	0.0282207	0.0282207	0.0250052	0.0347143
	126	Tor tor KP795444	0.0282207	0.0282207	0.0282207	0.0282207	0.0282207	0.0282207	0.0282207	0.0282207	0.0282207	0.0282207	0.0282207	0.0282207	0.0282207	0.0282207	0.0282207	0.0282207	0.0282207	0.0282207	0.0282207	0.0282207	0.0282207	0.0282207	0.0282207	0.0282207	0.0282207	0.0282207	0.0282207	0.0282207	0.0282207	0.0282207	0.0282207	0.0282207	0.0250052	0.0250052	0.0250052	0.0250052	0.0250052	0.0250052	0.0250052	0.0250052	0.0218103	0.0218103	0.0250052	0.0250052	0.0250052	0.0218103	0.0314569
	127	Tor tor RLM2879 India	0.0282207	0.0282207	0.0282207	0.0282207	0.0282207	0.0282207	0.0282207	0.0282207	0.0282207	0.0282207	0.0282207	0.0282207	0.0282207	0.0282207	0.0282207	0.0282207	0.0282207	0.0282207	0.0282207	0.0282207	0.0282207	0.0282207	0.0282207	0.0282207	0.0282207	0.0282207	0.0282207	0.0282207	0.0282207	0.0282207	0.0282207	0.0282207	0.0250052	0.0250052	0.0250052	0.0250052	0.0250052	0.0250052	0.0250052	0.0250052	0.0218103	0.0218103	0.0250052	0.0250052	0.0250052	0.0218103	0.0314569
	128	Tor sisensis CR3 Chiangrai, Thailand	0.034612	0.034612	0.034612	0.034612	0.034612	0.034612	0.034612	0.034612	0.034612	0.034612	0.034612	0.034612	0.034612	0.034612	0.034612	0.034612	0.034612	0.034612	0.034612	0.034612	0.034612	0.034612	0.034612	0.034612	0.034612	0.034612	0.034612	0.034612	0.034612	0.034612	0.034612	0.034612	0.0313652	0.0313652	0.0313652	0.0313652	0.0313652	0.0313652	0.0313652	0.0313652	0.0281394	0.0281394	0.0313652	0.0313652	0.0313652	0.0281394	0.03788
	129	Tor sisensis CR8 Chiangrai, Thailand	0.034612	0.034612	0.034612	0.034612	0.034612	0.034612	0.034612	0.034612	0.034612	0.034612	0.034612	0.034612	0.034612	0.034612	0.034612	0.034612	0.034612	0.034612	0.034612	0.034612	0.034612	0.034612	0.034612	0.034612	0.034612	0.034612	0.034612	0.034612	0.034612	0.034612	0.034612	0.034612	0.0313652	0.0313652	0.0313652	0.0313652	0.0313652	0.0313652	0.0313652	0.0313652	0.0281394	0.0281394	0.0313652	0.0313652	0.0313652	0.0281394	0.03788
	130	Tor sinensis KIZZLP20120103 China	0.034612	0.034612	0.034612	0.034612	0.034612	0.034612	0.034612	0.034612	0.034612	0.034612	0.034612	0.034612	0.034612	0.034612	0.034612	0.034612	0.034612	0.034612	0.034612	0.034612	0.034612	0.034612	0.034612	0.034612	0.034612	0.034612	0.034612	0.034612	0.034612	0.034612	0.034612	0.034612	0.0313652	0.0313652	0.0313652	0.0313652	0.0313652	0.0313652	0.0313652	0.0313652	0.0281394	0.0281394	0.0313652	0.0313652	0.0313652	0.0281394	0.03788
	131	Tor sisensis China KJ994657	0.034612	0.034612	0.034612	0.034612	0.034612	0.034612	0.034612	0.034612	0.034612	0.034612	0.034612	0.034612	0.034612	0.034612	0.034612	0.034612	0.034612	0.034612	0.034612	0.034612	0.034612	0.034612	0.034612	0.034612	0.034612	0.034612	0.034612	0.034612	0.034612	0.034612	0.034612	0.034612	0.0313652	0.0313652	0.0313652	0.0313652	0.0313652	0.0313652	0.0313652	0.0313652	0.0281394	0.0281394	0.0313652	0.0313652	0.0313652	0.0281394	0.03788
	132	Tor sisensis Southern Vietnam KT261293	0.0313652	0.0313652	0.0313652	0.0313652	0.0313652	0.0313652	0.0313652	0.0313652	0.0313652	0.0313652	0.0313652	0.0313652	0.0313652	0.0313652	0.0313652	0.0313652	0.0313652	0.0313652	0.0313652	0.0313652	0.0313652	0.0313652	0.0313652	0.0313652	0.0313652	0.0313652	0.0313652	0.0313652	0.0313652	0.0313652	0.0313652	0.0313652	0.034612	0.034612	0.034612	0.034612	0.034612	0.034612	0.034612	0.034612	0.0313652	0.0313652	0.034612	0.034612	0.034612	0.0313652	0.0411695
	133	Tor 'tambra' MonteLake Blitar, Indonesia PQ896950	0.0344517	0.0344517	0.0344517	0.0344517	0.0344517	0.0344517	0.0344517	0.0344517	0.0344517	0.0344517	0.0344517	0.0344517	0.0344517	0.0344517	0.0344517	0.0344517	0.0344517	0.0344517	0.0344517	0.0344517	0.0344517	0.0344517	0.0344517	0.0344517	0.0344517	0.0344517	0.0344517	0.0344517	0.0344517	0.0344517	0.0344517	0.0344517	0.024836	0.024836	0.024836	0.024836	0.024836	0.024836	0.024836	0.024836	0.0216714	0.0216714	0.024836	0.024836	0.024836	0.0216714	0.0185268
	134	Neolissochilus soroides OM203154	0.0545482	0.0545482	0.0545482	0.0545482	0.0545482	0.0545482	0.0545482	0.0545482	0.0545482	0.0545482	0.0545482	0.0545482	0.0545482	0.0545482	0.0545482	0.0545482	0.0545482	0.0545482	0.0545482	0.0545482	0.0545482	0.0545482	0.0545482	0.0545482	0.0545482	0.0545482	0.0545482	0.0545482	0.0545482	0.0545482	0.0545482	0.0545482	0.0444807	0.0444807	0.0444807	0.0444807	0.0444807	0.0444807	0.0444807	0.0444807	0.0411695	0.0411695	0.0444807	0.0444807	0.0444807	0.0411695	0.0579496
	135	Neolissochilus soroides NC_063136	0.0545482	0.0545482	0.0545482	0.0545482	0.0545482	0.0545482	0.0545482	0.0545482	0.0545482	0.0545482	0.0545482	0.0545482	0.0545482	0.0545482	0.0545482	0.0545482	0.0545482	0.0545482	0.0545482	0.0545482	0.0545482	0.0545482	0.0545482	0.0545482	0.0545482	0.0545482	0.0545482	0.0545482	0.0545482	0.0545482	0.0545482	0.0545482	0.0444807	0.0444807	0.0444807	0.0444807	0.0444807	0.0444807	0.0444807	0.0444807	0.0411695	0.0411695	0.0444807	0.0444807	0.0444807	0.0411695	0.0579496
	136	Neolissochilus soroides AP011314	0.0511698	0.0511698	0.0511698	0.0511698	0.0511698	0.0511698	0.0511698	0.0511698	0.0511698	0.0511698	0.0511698	0.0511698	0.0511698	0.0511698	0.0511698	0.0511698	0.0511698	0.0511698	0.0511698	0.0511698	0.0511698	0.0511698	0.0511698	0.0511698	0.0511698	0.0511698	0.0511698	0.0511698	0.0511698	0.0511698	0.0511698	0.0511698	0.0411695	0.0411695	0.0411695	0.0411695	0.0411695	0.0411695	0.0411695	0.0411695	0.03788	0.03788	0.0411695	0.0411695	0.0411695	0.03788	0.0545482
[truncated: 89 more columns]
